# Supplementary material for: Expression and prognostic impact of matrix metalloproteinase-2 (MMP-2) in astrocytomas
Source: PLoS One. 2017 Feb 24;12(2):e0172234. doi: 10.1371/journal.pone.0172234 (PMC5325257; doi:10.1371/journal.pone.0172234)
Supplement: S1 File — Data file containing clinical information on gender, age at diagnosis, survival status for each patient included in this study. The data file also contains quantitative data on MMP-2 levels, TIMP-1 score, sum score, and IDH1 mutation status. (XLSX) [file pone.0172234.s004.xlsx]

## Sheet: Grade II-III astrocytomas
ID	Histology	Gender	Age at diagnosis	Overall survival in months	Status (alive/dead)	IDH-1 status	MMP-2 intensity
24	Diffuse astrocytoma	Male	58.5188	45.7293	Dead	Mutant	84.2066
23	Diffuse astrocytoma	Male	23.6112	14.3233	Dead	Wildtype	87.8823
14	Diffuse astrocytoma	Male	48.3258	75.6242	Dead	Mutant	92.5737
22	Diffuse astrocytoma	Female	59.2444	3.38371	Dead	Wildtype	94.0727
18	Diffuse astrocytoma	Female	49.5715	125.854	Dead	Mutant	96.0126
15	Diffuse astrocytoma	Female	54.3682	172.832	Alive	Mutant	104.814
17	Diffuse astrocytoma	Female	23.332	9.7569	Dead	Mutant	106.141
19	Diffuse astrocytoma	Male	48.9911	61.1695	Dead	Mutant	107.451
21	Diffuse astrocytoma	Female	78.4531	83.7385	Dead	Wildtype	110.235
20	Diffuse astrocytoma	Male	72.3012	22.1419	Dead	Wildtype	110.654
16	Diffuse astrocytoma	Male	75.77	18.1997	Dead	Wildtype	121.406
25	Anaplastic astrocytoma	Male	72.731	31.9974	Dead	Wildtype	90.3411
40	Anaplastic astrocytoma	Female	29.859	48.3574	Dead	Mutant	94.2973
41	Anaplastic astrocytoma	Female	61.7467	4.73062	Dead	Wildtype	100.476
37	Anaplastic astrocytoma	Female	50.6721	24.0145	Dead	Wildtype	103.968
38	Anaplastic astrocytoma	Male	70.3546	110.085	Dead	Wildtype	118.913
39	Anaplastic astrocytoma	Male	77.2594	3.44941	Dead	Wildtype	121.627

## Sheet: Glioblastomas
ID	Histology	Gender	Age at diagnosis	Overall survival in months	Status (alive/dead)	IDH-1 status	MMP-2 intensity	Total TIMP-1 score	MMP-2 group	Sum score
87	Glioblastoma	Male	72.731	31.9974	Dead	Wildtype	89.3342	0	0	0		MMP-group 0: MMP-2 intensity < 117.4 (median value)
58	Glioblastoma	Female	49.1116	163.535	Alive	Wildtype	109.447	0	0	0		MMP-group 1: MMP-2 intensity > 117.4 (median value)
62	Glioblastoma	Female	53.7194	34.1984	Dead	Mutant	117.146	2	0	2		Sum score: Total TIMP-1 score + MMP-2 group
77	Glioblastoma	Male	72.1588	17.0171	Dead	Wildtype	115.219	3	0	3
89	Glioblastoma	Male	60.4545	5.55191	Dead	Wildtype	117.197	3	0	3
110	Glioblastoma	Male	67.3593	0.65703	Dead	Wildtype	112.376	4	0	4
96	Glioblastoma	Female	60.6188	27.2668	Dead	Wildtype	112.842	4	0	4
74	Glioblastoma	Male	59.9288	21.8134	Dead	Wildtype	124.655	4	1	5
101	Glioblastoma	Male	38.5572	10.611	Dead	Wildtype	141.637	4	1	5
52	Glioblastoma	Male	40.0137	11.2681	Dead	Wildtype	115.337	5	0	5
66	Glioblastoma	Male	56.7447	17.8384	Dead	Wildtype	119.764	5	1	6
56	Glioblastoma	Male	74.8775	8.01577	Dead	Wildtype	133.171	5	1	6
67	Glioblastoma	Female	50.7488	0.065703	Dead	Wildtype	107.597	6	0	6
112	Glioblastoma	Female	66.6311	6.99737	Dead	Wildtype	107.808	6	0	6
83	Glioblastoma	Male	55.5537	9.62549	Dead	Wildtype	112.133	6	0	6
53	Glioblastoma	Female	73.3251	8.34428	Dead	Wildtype	112.515	6	0	6
99	Glioblastoma	Female	59.8385	12.9763	Dead	Wildtype	114.279	6	0	6
72	Glioblastoma	Male	58.8063	17.5099	Dead	Wildtype	116.574	6	0	6
92	Glioblastoma	Male	68.1123	16.3929	Dead	Wildtype	117.163	6	0	6
88	Glioblastoma	Female	71.6112	2.33246	Dead	Wildtype	117.377	6	0	6
82	Glioblastoma	Female	68.4709	6.04468	Dead	Wildtype	123.649	6	1	7
81	Glioblastoma	Female	49.3771	6.01183	Dead	Wildtype	125.267	6	1	7
51	Glioblastoma	Female	62.0999	5.15769	Dead	Wildtype	100.684	7	0	7
106	Glioblastoma	Male	42.4942	0.065703	Dead	Wildtype	107.916	7	0	7
55	Glioblastoma	Male	69.0267	6.4389	Dead	Wildtype	108.25	7	0	7
103	Glioblastoma	Male	58.5982	2.2339	Dead	Wildtype	109.197	7	0	7
94	Glioblastoma	Male	70.7844	8.7385	Dead	Mutant	111.153	7	0	7
64	Glioblastoma	Male	48.1506	3.54796	Dead	Wildtype	113.418	7	0	7
98	Glioblastoma	Male	64.8761	4.63206	Dead	Wildtype	114.217	7	0	7
46	Glioblastoma	Male	64.6297	3.2523	Dead	Wildtype	115.029	7	0	7
84	Glioblastoma	Female	75.5674	12.8778	Dead	Wildtype	115.497	7	0	7
60	Glioblastoma	Female	52.9199	0.065703	Dead	Wildtype	116.317	7	0	7
104	Glioblastoma	Male	76.5558	8.21288	Dead	Wildtype	116.486	7	0	7
79	Glioblastoma	Male	54.1273	11.958	Dead	Wildtype	117.392	7	0	7
95	Glioblastoma	Male	57.0404	6.17608	Dead	Wildtype	121.045	7	1	8
49	Glioblastoma	Female	65.6975	9.62549	Dead	Wildtype	121.576	7	1	8
65	Glioblastoma	Female	62.2067	8.83706	Dead	Wildtype	122.565	7	1	8
100	Glioblastoma	Female	76.3395	4.00788	Dead	Wildtype	132.833	7	1	8
50	Glioblastoma	Male	37.3333	1.0184	Dead	Wildtype	95.6554	8	0	8
93	Glioblastoma	Male	70.0233	2.95664	Dead	Wildtype	97.4496	8	0	8
73	Glioblastoma	Male	62.3655	18.0026	Dead	Wildtype	110.818	8	0	8
90	Glioblastoma	Female	71.8686	4.63206	Dead	Wildtype	117.083	8	0	8
85	Glioblastoma	Male	55.9151	8.44284	Dead	Wildtype	117.425	8	1	9
86	Glioblastoma	Male	76.0055	3.12089	Dead	Wildtype	117.904	8	1	9
59	Glioblastoma	Male	73.8344	13.9947	Dead	Wildtype	117.951	8	1	9
75	Glioblastoma	Male	50.4203	12.6807	Dead	Wildtype	119.093	8	1	9
78	Glioblastoma	Male	59.2991	4.07359	Dead	Wildtype	121.883	8	1	9
48	Glioblastoma	Male	21.1663	3.21945	Dead	Wildtype	124.6	8	1	9
61	Glioblastoma	Male	65.5496	1.77398	Dead	Wildtype	124.954	8	1	9
97	Glioblastoma	Male	47.822	23.9159	Dead	Wildtype	130.666	8	1	9
63	Glioblastoma	Male	39.5975	9.72405	Dead	Wildtype	113.759	9	0	9
45	Glioblastoma	Male	78.3518	3.318	Dead	Wildtype	119.339	9	1	10
47	Glioblastoma	Female	71.6934	6.96452	Dead	Wildtype	119.938	9	1	10
107	Glioblastoma	Male	70.4641	11.5309	Dead	Wildtype	121.906	9	1	10
111	Glioblastoma	Male	77.462	9.55979	Dead	Wildtype	121.932	9	1	10
68	Glioblastoma	Male	60.8378	10.3154	Dead	Wildtype	122.724	9	1	10
108	Glioblastoma	Female	43.54	7.91721	Dead	Mutant	123.692	9	1	10
54	Glioblastoma	Male	62.7707	14.9474	Dead	Wildtype	125.529	9	1	10
44	Glioblastoma	Female	55.7591	15.703	Dead	Wildtype	127.198	9	1	10
102	Glioblastoma	Male	51.9425	8.50854	Dead	Wildtype	127.543	9	1	10
70	Glioblastoma	Female	78.3381	3.84363	Dead	Wildtype	112.219	10	0	10
71	Glioblastoma	Female	72.3778	8.6071	Dead	Wildtype	122.157	10	1	11
57	Glioblastoma	Male	52.4928	2.95664	Dead	Wildtype	128.198	10	1	11
43	Glioblastoma	Male	55.269	5.91327	Dead	Wildtype	128.946	10	1	11
105	Glioblastoma	Male	74.1602	1.51117	Dead	Wildtype	130.602	10	1	11
114	Glioblastoma	Male	53.4346	11.6623	Dead	Wildtype	134.488	10	1	11
91	Glioblastoma	Female	60.5311	14.2247	Dead	Wildtype	137.858	10	1	11
109	Glioblastoma	Female	72.2272	3.67937	Dead	Wildtype	115.014	11	0	11
80	Glioblastoma	Male	73.4182	8.11432	Dead	Wildtype	125.267	11	1	12
113	Glioblastoma	Male	74.8118	9.23127	Dead	Wildtype	145.187	11	1	12
69	Glioblastoma	Female	58.1739	10.7424	Dead	Wildtype	96.1596	12	0	12
76	Glioblastoma	Female	56.4079	8.93561	Dead	Wildtype	132.878	12	1	13
