# Supplementary material for: Expression and prognostic impact of matrix metalloproteinase-2 (MMP-2) in astrocytomas
Source: PLoS One. 2017 Feb 24;12(2):e0172234. doi: 10.1371/journal.pone.0172234 (PMC5325257; doi:10.1371/journal.pone.0172234)
Supplement: S2 File — File containing all data generated from the TCGA datasets and used in the current study. (XLSX) [file pone.0172234.s005.xlsx]

## Sheet: Non-tumor tissue
ID	Histology	MMP-2 mRNA
TCGA.06.0673	Non-tumor	5.3239
TCGA.06.0675	Non-tumor	5.2384
TCGA.06.0676	Non-tumor	5.3562
TCGA.06.0678	Non-tumor	4.9924
TCGA.06.0680	Non-tumor	5.7507
TCGA.06.0681	Non-tumor	5.8028
TCGA.08.0623	Non-tumor	4.9788
TCGA.08.0625	Non-tumor	5.7205
TCGA.08.0626	Non-tumor	6.1676
TCGA.08.0627	Non-tumor	5.2731

## Sheet: IDH status and MMP2 levels
ID	Histology	Grade	IDH status	MMP-2 mRNA
TCGA.CS.4938	Astrocytoma	II	Mutant	9.40262
TCGA.CS.4941	Astrocytoma	III	Wildtype	11.4394
TCGA.CS.4942	Astrocytoma	III	Mutant	10.607
TCGA.CS.4943	Astrocytoma	III	Mutant	9.37588
TCGA.CS.4944	Astrocytoma	II	Mutant	9.01108
TCGA.CS.5393	Astrocytoma	III	Mutant	10.1132
TCGA.CS.5394	Astrocytoma	III	Mutant	9.17062
TCGA.CS.5397	Astrocytoma	III	Wildtype	10.2176
TCGA.CS.6188	Astrocytoma	III	Wildtype	10.9827
TCGA.CS.6290	Astrocytoma	III	Mutant	9.86158
TCGA.CS.6665	Astrocytoma	III	Mutant	11.5653
TCGA.CS.6666	Astrocytoma	III	Mutant	9.69227
TCGA.CS.6667	Astrocytoma	II	Mutant	9.23253
TCGA.DB.5273	Astrocytoma	III	Mutant	10.0512
TCGA.DB.5277	Astrocytoma	III	Mutant	9.39375
TCGA.DB.A4XB	Astrocytoma	III	Mutant	10.1444
TCGA.DB.A4XD	Astrocytoma	III	Mutant	9.70334
TCGA.DB.A4XF	Astrocytoma	III	Mutant	9.15094
TCGA.DB.A64X	Astrocytoma	III	Mutant	8.4048
TCGA.DB.A75L	Astrocytoma	III	Mutant	9.30027
TCGA.DB.A75M	Astrocytoma	II	Mutant	9.22659
TCGA.DB.A75O	Astrocytoma	III	Mutant	8.71173
TCGA.DB.A75P	Astrocytoma	II	Wildtype	10.3476
TCGA.DH.5142	Astrocytoma	III	Mutant	11.1094
TCGA.DH.A66B	Astrocytoma	III	Mutant	10.0643
TCGA.DH.A66D	Astrocytoma	III	Mutant	10.4193
TCGA.DH.A7UT	Astrocytoma	III	Mutant	9.25806
TCGA.DH.A7UU	Astrocytoma	III	Mutant	10.8267
TCGA.DH.A7UV	Astrocytoma	III	Mutant	8.20128
TCGA.DU.5847	Astrocytoma	III	Wildtype	9.37335
TCGA.DU.5854	Astrocytoma	III	Wildtype	11.4702
TCGA.DU.6392	Astrocytoma	III	Wildtype	13.2399
TCGA.DU.6402	Astrocytoma	III	Wildtype	9.97326
TCGA.DU.6405	Astrocytoma	III	Wildtype	11.1358
TCGA.DU.7006	Astrocytoma	III	Wildtype	10.7075
TCGA.DU.7007	Astrocytoma	II	Mutant	9.23384
TCGA.DU.7010	Astrocytoma	III	Mutant	9.69262
TCGA.DU.7012	Astrocytoma	III	Wildtype	11.1963
TCGA.DU.7013	Astrocytoma	III	Wildtype	10.7341
TCGA.DU.7290	Astrocytoma	III	Wildtype	9.17239
TCGA.DU.7292	Astrocytoma	III	Wildtype	11.9472
TCGA.DU.7298	Astrocytoma	III	Mutant	9.58094
TCGA.DU.7299	Astrocytoma	III	Mutant	9.16152
TCGA.DU.8158	Astrocytoma	III	Wildtype	10.6656
TCGA.DU.A5TP	Astrocytoma	III	Mutant	9.60135
TCGA.DU.A5TU	Astrocytoma	II	Mutant	9.52274
TCGA.DU.A5TW	Astrocytoma	III	Mutant	8.87844
TCGA.DU.A5TY	Astrocytoma	III	Wildtype	11.8004
TCGA.DU.A6S7	Astrocytoma	III	Mutant	9.33518
TCGA.DU.A76O	Astrocytoma	II	Mutant	10.6995
TCGA.DU.A7TC	Astrocytoma	II	Mutant	9.52671
TCGA.DU.A7TJ	Astrocytoma	III	Wildtype	11.6659
TCGA.E1.5302	Astrocytoma	III	Mutant	10.6004
TCGA.E1.5303	Astrocytoma	III	Mutant	9.93527
TCGA.E1.5304	Astrocytoma	III	Mutant	10.2931
TCGA.E1.5305	Astrocytoma	III	Mutant	8.55291
TCGA.E1.5307	Astrocytoma	III	Mutant	7.83508
TCGA.E1.A7Z6	Astrocytoma	II	Mutant	8.28921
TCGA.F6.A8O4	Astrocytoma	II	Mutant	8.09301
TCGA.FG.5963	Astrocytoma	III	Wildtype	12.5628
TCGA.FG.6688	Astrocytoma	III	Wildtype	10.4768
TCGA.FG.6689	Astrocytoma	II	Mutant	8.82155
TCGA.FG.6691	Astrocytoma	II	Mutant	11.0436
TCGA.FG.7636	Astrocytoma	III	Mutant	9.03159
TCGA.FG.8185	Astrocytoma	III	Mutant	8.38038
TCGA.FG.A4MX	Astrocytoma	II	Mutant	8.54299
TCGA.FG.A60L	Astrocytoma	II	Mutant	9.87329
TCGA.FG.A6J3	Astrocytoma	III	Mutant	10.4824
TCGA.FG.A87N	Astrocytoma	III	Mutant	11.971
TCGA.FG.A87Q	Astrocytoma	III	Wildtype	10.7845
TCGA.HT.7476	Astrocytoma	II	Mutant	10.7995
TCGA.HT.7477	Astrocytoma	III	Mutant	10.8968
TCGA.HT.7478	Astrocytoma	II	Mutant	10.163
TCGA.HT.7479	Astrocytoma	III	Mutant	9.45979
TCGA.HT.7485	Astrocytoma	II	Mutant	8.81527
TCGA.HT.7601	Astrocytoma	III	Mutant	10.2249
TCGA.HT.7604	Astrocytoma	II	Mutant	8.50822
TCGA.HT.7606	Astrocytoma	II	Mutant	11.3511
TCGA.HT.7607	Astrocytoma	II	Mutant	7.99461
TCGA.HT.7680	Astrocytoma	II	Wildtype	8.97173
TCGA.HT.7686	Astrocytoma	III	Mutant	10.5046
TCGA.HT.7691	Astrocytoma	II	Wildtype	9.63361
TCGA.HT.7854	Astrocytoma	II	Wildtype	9.74479
TCGA.HT.7855	Astrocytoma	III	Mutant	9.76131
TCGA.HT.7857	Astrocytoma	III	Wildtype	11.8163
TCGA.HT.7858	Astrocytoma	II	Mutant	9.65935
TCGA.HT.7860	Astrocytoma	III	Wildtype	10.1041
TCGA.HT.7884	Astrocytoma	II	Mutant	8.52089
TCGA.HT.8011	Astrocytoma	III	Wildtype	10.4798
TCGA.HT.8015	Astrocytoma	II	Wildtype	8.64598
TCGA.HT.8104	Astrocytoma	III	Wildtype	11.0547
TCGA.HT.8106	Astrocytoma	III	Mutant	10.726
TCGA.HT.8110	Astrocytoma	III	Wildtype	11.3546
TCGA.HT.8563	Astrocytoma	III	Mutant	11.7345
TCGA.HT.8564	Astrocytoma	III	Wildtype	12.1518
TCGA.HT.A4DS	Astrocytoma	III	Wildtype	10.5234
TCGA.HT.A5R7	Astrocytoma	III	Mutant	8.73833
TCGA.HT.A5RA	Astrocytoma	III	Wildtype	10.8818
TCGA.HT.A5RB	Astrocytoma	II	Mutant	9.26349
TCGA.HT.A5RC	Astrocytoma	III	Wildtype	12.45
TCGA.HT.A616	Astrocytoma	II	Mutant	8.5972
TCGA.HT.A618	Astrocytoma	III	Mutant	9.99009
TCGA.HT.A61B	Astrocytoma	III	Mutant	10.5808
TCGA.HT.A74H	Astrocytoma	III	Wildtype	9.45201
TCGA.HT.A74O	Astrocytoma	III	Mutant	10.4728
TCGA.HW.7490	Astrocytoma	II	Mutant	8.68567
TCGA.HW.8319	Astrocytoma	III	Mutant	8.99837
TCGA.HW.8320	Astrocytoma	III	Mutant	9.0382
TCGA.HW.8321	Astrocytoma	III	Mutant	8.91897
TCGA.HW.A5KK	Astrocytoma	III	Wildtype	10.0662
TCGA.HW.A5KL	Astrocytoma	II	Mutant	9.85238
TCGA.HW.A5KM	Astrocytoma	II	Mutant	10.6155
TCGA.KT.A7W1	Astrocytoma	III	Wildtype	9.88601
TCGA.P5.A5EU	Astrocytoma	III	Mutant	10.3752
TCGA.P5.A5EV	Astrocytoma	II	Mutant	10.3403
TCGA.P5.A5EW	Astrocytoma	II	Mutant	9.0191
TCGA.P5.A5EY	Astrocytoma	II	Wildtype	9.83649
TCGA.P5.A5EZ	Astrocytoma	III	Mutant	11.0234
TCGA.P5.A5F1	Astrocytoma	II	Mutant	9.23591
TCGA.P5.A5F2	Astrocytoma	II	Mutant	7.7638
TCGA.P5.A72W	Astrocytoma	III	Mutant	9.88773
TCGA.P5.A72X	Astrocytoma	III	Mutant	9.65504
TCGA.P5.A733	Astrocytoma	II	Mutant	8.6931
TCGA.QH.A6CX	Astrocytoma	II	Wildtype	11.3809
TCGA.QH.A6XC	Astrocytoma	III	Wildtype	10.2214
TCGA.RY.A83Z	Astrocytoma	III	Mutant	10.3986
TCGA.RY.A843	Astrocytoma	III	Mutant	9.45002
TCGA.S9.A6TS	Astrocytoma	III	Mutant	9.52778
TCGA.S9.A6TU	Astrocytoma	II	Mutant	10.2658
TCGA.S9.A6TZ	Astrocytoma	II	Mutant	9.27652
TCGA.S9.A6U0	Astrocytoma	III	Wildtype	10.8206
TCGA.S9.A6U1	Astrocytoma	III	Mutant	10.2353
TCGA.S9.A6U5	Astrocytoma	II	Mutant	9.68746
TCGA.S9.A6U6	Astrocytoma	III	Mutant	9.42814
TCGA.S9.A6U8	Astrocytoma	II	Mutant	10.2186
TCGA.S9.A6U9	Astrocytoma	III	Mutant	10.489
TCGA.S9.A6UA	Astrocytoma	III	Wildtype	11.6997
TCGA.S9.A6WG	Astrocytoma	III	Mutant	11.1693
TCGA.S9.A6WL	Astrocytoma	III	Mutant	9.61155
TCGA.S9.A6WM	Astrocytoma	III	Wildtype	11.4539
TCGA.S9.A6WN	Astrocytoma	III	Mutant	9.55303
TCGA.S9.A6WO	Astrocytoma	II	Mutant	8.72636
TCGA.S9.A7IS	Astrocytoma	III	Mutant	11.2497
TCGA.S9.A7IX	Astrocytoma	III	Wildtype	11.194
TCGA.S9.A7IZ	Astrocytoma	III	Mutant	9.02087
TCGA.S9.A7QW	Astrocytoma	III	Mutant	10.4979
TCGA.S9.A7QX	Astrocytoma	III	Mutant	9.2842
TCGA.S9.A7R2	Astrocytoma	III	Wildtype	10.2986
TCGA.S9.A7R3	Astrocytoma	II	Mutant	9.55777
TCGA.S9.A7R4	Astrocytoma	III	Mutant	10.0539
TCGA.S9.A7R7	Astrocytoma	II	Mutant	10.5576
TCGA.S9.A7R8	Astrocytoma	III	Mutant	10.3341
TCGA.S9.A89V	Astrocytoma	III	Wildtype	10.4815
TCGA.S9.A89Z	Astrocytoma	III	Mutant	10.0087
TCGA.TM.A7C3	Astrocytoma	III	Wildtype	13.3226
TCGA.TM.A7C4	Astrocytoma	II	Mutant	8.90048
TCGA.TM.A7CA	Astrocytoma	II	Mutant	9.41596
TCGA.TM.A7CF	Astrocytoma	II	Mutant	8.65038
TCGA.TM.A84B	Astrocytoma	III	Wildtype	12.2646
TCGA.TM.A84C	Astrocytoma	II	Wildtype	6.9267
TCGA.TM.A84F	Astrocytoma	III	Mutant	9.50364
TCGA.TM.A84I	Astrocytoma	III	Mutant	10.6573
TCGA.TM.A84Q	Astrocytoma	II	Mutant	9.97749
TCGA.VM.A8C9	Astrocytoma	II	Wildtype	10.7431
TCGA.VM.A8CD	Astrocytoma	III	Wildtype	9.27269
TCGA.VM.A8CH	Astrocytoma	II	Mutant	9.25757
TCGA.VV.A86M	Astrocytoma	III	Mutant	10.6482
TCGA.VW.A8FI	Astrocytoma	III	Wildtype	11.8496
TCGA.WH.A86K	Astrocytoma	II	Mutant	8.75686
TCGA.WY.A858	Astrocytoma	III	Mutant	10.5332
TCGA.WY.A859	Astrocytoma	II	Mutant	9.15164
TCGA.WY.A85A	Astrocytoma	II	Mutant	10.3762
TCGA.WY.A85B	Astrocytoma	II	Mutant	10.973
TCGA.WY.A85C	Astrocytoma	II	Mutant	8.54381
TCGA.02.2483	Glioblastoma	IV	Mutant	11.2944
TCGA.06.0129	Glioblastoma	IV	Mutant	9.96716
TCGA.06.0156	Glioblastoma	IV	Mutant	10.6722
TCGA.06.0178	Glioblastoma	IV	Mutant	9.88937
TCGA.06.2570	Glioblastoma	IV	Mutant	10.8868
TCGA.06.5417	Glioblastoma	IV	Mutant	8.87641
TCGA.15.1444	Glioblastoma	IV	Mutant	10.3708
TCGA.19.2629	Glioblastoma	IV	Mutant	12.4988
TCGA.26.1442	Glioblastoma	IV	Mutant	8.62894
TCGA.27.2521	Glioblastoma	IV	Mutant	11.1411
TCGA.02.0047	Glioblastoma	IV	Wildtype	10.9032
TCGA.02.2485	Glioblastoma	IV	Wildtype	9.47269
TCGA.02.2486	Glioblastoma	IV	Wildtype	9.96826
TCGA.06.0125	Glioblastoma	IV	Wildtype	11.377
TCGA.06.0130	Glioblastoma	IV	Wildtype	13.1273
TCGA.06.0132	Glioblastoma	IV	Wildtype	10.9385
TCGA.06.0138	Glioblastoma	IV	Wildtype	11.1102
TCGA.06.0141	Glioblastoma	IV	Wildtype	10.8074
TCGA.06.0157	Glioblastoma	IV	Wildtype	13.0081
TCGA.06.0158	Glioblastoma	IV	Wildtype	11.0526
TCGA.06.0168	Glioblastoma	IV	Wildtype	10.6677
TCGA.06.0174	Glioblastoma	IV	Wildtype	11.9306
TCGA.06.0184	Glioblastoma	IV	Wildtype	10.7383
TCGA.06.0187	Glioblastoma	IV	Wildtype	10.0032
TCGA.06.0190	Glioblastoma	IV	Wildtype	12.0419
TCGA.06.0210	Glioblastoma	IV	Wildtype	11.3586
TCGA.06.0211	Glioblastoma	IV	Wildtype	12.6543
TCGA.06.0219	Glioblastoma	IV	Wildtype	10.174
TCGA.06.0238	Glioblastoma	IV	Wildtype	12.2258
TCGA.06.0644	Glioblastoma	IV	Wildtype	13.1277
TCGA.06.0645	Glioblastoma	IV	Wildtype	11.688
TCGA.06.0646	Glioblastoma	IV	Wildtype	11.3691
TCGA.06.0649	Glioblastoma	IV	Wildtype	11.2596
TCGA.06.0686	Glioblastoma	IV	Wildtype	12.062
TCGA.06.0743	Glioblastoma	IV	Wildtype	11.154
TCGA.06.0744	Glioblastoma	IV	Wildtype	11.4707
TCGA.06.0745	Glioblastoma	IV	Wildtype	12.7663
TCGA.06.0747	Glioblastoma	IV	Wildtype	11.6638
TCGA.06.0749	Glioblastoma	IV	Wildtype	10.3338
TCGA.06.0750	Glioblastoma	IV	Wildtype	11.4431
TCGA.06.0878	Glioblastoma	IV	Wildtype	11.7135
TCGA.06.0882	Glioblastoma	IV	Wildtype	9.90516
TCGA.06.1804	Glioblastoma	IV	Wildtype	9.69726
TCGA.06.2557	Glioblastoma	IV	Wildtype	12.7669
TCGA.06.2558	Glioblastoma	IV	Wildtype	11.4517
TCGA.06.2559	Glioblastoma	IV	Wildtype	12.627
TCGA.06.2561	Glioblastoma	IV	Wildtype	9.69563
TCGA.06.2562	Glioblastoma	IV	Wildtype	11.2079
TCGA.06.2563	Glioblastoma	IV	Wildtype	12.9883
TCGA.06.2564	Glioblastoma	IV	Wildtype	10.6195
TCGA.06.2565	Glioblastoma	IV	Wildtype	12.6086
TCGA.06.2567	Glioblastoma	IV	Wildtype	9.45231
TCGA.06.2569	Glioblastoma	IV	Wildtype	13.5625
TCGA.06.5408	Glioblastoma	IV	Wildtype	10.5013
TCGA.06.5410	Glioblastoma	IV	Wildtype	11.0265
TCGA.06.5411	Glioblastoma	IV	Wildtype	11.4192
TCGA.06.5412	Glioblastoma	IV	Wildtype	12.0054
TCGA.06.5413	Glioblastoma	IV	Wildtype	11.6889
TCGA.06.5414	Glioblastoma	IV	Wildtype	10.9619
TCGA.06.5415	Glioblastoma	IV	Wildtype	11.3749
TCGA.06.5418	Glioblastoma	IV	Wildtype	10.1036
TCGA.06.5856	Glioblastoma	IV	Wildtype	12.8774
TCGA.06.5858	Glioblastoma	IV	Wildtype	10.5948
TCGA.06.5859	Glioblastoma	IV	Wildtype	9.70069
TCGA.08.0386	Glioblastoma	IV	Wildtype	8.54072
TCGA.12.0616	Glioblastoma	IV	Wildtype	12.2075
TCGA.12.0618	Glioblastoma	IV	Wildtype	10.5752
TCGA.12.0619	Glioblastoma	IV	Wildtype	10.515
TCGA.12.0821	Glioblastoma	IV	Wildtype	10.0864
TCGA.12.1597	Glioblastoma	IV	Wildtype	10.3945
TCGA.12.3650	Glioblastoma	IV	Wildtype	11.5194
TCGA.12.3652	Glioblastoma	IV	Wildtype	12.006
TCGA.12.3653	Glioblastoma	IV	Wildtype	12.7617
TCGA.12.5295	Glioblastoma	IV	Wildtype	11.4668
TCGA.12.5299	Glioblastoma	IV	Wildtype	11.7377
TCGA.14.0781	Glioblastoma	IV	Wildtype	10.938
TCGA.14.0787	Glioblastoma	IV	Wildtype	10.858
TCGA.14.0789	Glioblastoma	IV	Wildtype	10.5964
TCGA.14.0790	Glioblastoma	IV	Wildtype	13.0394
TCGA.14.0817	Glioblastoma	IV	Wildtype	11.4865
TCGA.14.1034	Glioblastoma	IV	Wildtype	10.4264
TCGA.14.1823	Glioblastoma	IV	Wildtype	9.95019
TCGA.14.1825	Glioblastoma	IV	Wildtype	10.9877
TCGA.14.1829	Glioblastoma	IV	Wildtype	10.0984
TCGA.14.2554	Glioblastoma	IV	Wildtype	10.3843
TCGA.15.0742	Glioblastoma	IV	Wildtype	12.0269
TCGA.16.0846	Glioblastoma	IV	Wildtype	10.354
TCGA.16.1045	Glioblastoma	IV	Wildtype	10.5847
TCGA.19.1390	Glioblastoma	IV	Wildtype	12.6908
TCGA.19.2619	Glioblastoma	IV	Wildtype	11.7807
TCGA.19.2620	Glioblastoma	IV	Wildtype	10.6808
TCGA.19.2624	Glioblastoma	IV	Wildtype	11.7254
TCGA.19.2625	Glioblastoma	IV	Wildtype	8.88951
TCGA.19.5960	Glioblastoma	IV	Wildtype	10.5841
TCGA.26.5132	Glioblastoma	IV	Wildtype	10.2335
TCGA.26.5133	Glioblastoma	IV	Wildtype	10.1197
TCGA.26.5134	Glioblastoma	IV	Wildtype	12.1339
TCGA.26.5135	Glioblastoma	IV	Wildtype	11.8122
TCGA.26.5136	Glioblastoma	IV	Wildtype	10.1073
TCGA.26.5139	Glioblastoma	IV	Wildtype	11.9424
TCGA.27.1830	Glioblastoma	IV	Wildtype	11.3549
TCGA.27.1831	Glioblastoma	IV	Wildtype	11.3439
TCGA.27.1832	Glioblastoma	IV	Wildtype	10.1785
TCGA.27.1834	Glioblastoma	IV	Wildtype	11.0709
TCGA.27.1835	Glioblastoma	IV	Wildtype	12.5964
TCGA.27.1837	Glioblastoma	IV	Wildtype	11.7536
TCGA.27.2519	Glioblastoma	IV	Wildtype	10.545
TCGA.27.2523	Glioblastoma	IV	Wildtype	12.1397
TCGA.27.2524	Glioblastoma	IV	Wildtype	11.8017
TCGA.27.2526	Glioblastoma	IV	Wildtype	9.81098
TCGA.27.2528	Glioblastoma	IV	Wildtype	12.886
TCGA.28.1747	Glioblastoma	IV	Wildtype	10.7684
TCGA.28.1753	Glioblastoma	IV	Wildtype	12.4489
TCGA.28.2509	Glioblastoma	IV	Wildtype	9.40803
TCGA.28.2513	Glioblastoma	IV	Wildtype	11.1973
TCGA.28.2514	Glioblastoma	IV	Wildtype	11.6356
TCGA.28.5204	Glioblastoma	IV	Wildtype	11.1688
TCGA.28.5207	Glioblastoma	IV	Wildtype	10.8867
TCGA.28.5208	Glioblastoma	IV	Wildtype	11.1495
TCGA.28.5209	Glioblastoma	IV	Wildtype	11.766
TCGA.28.5213	Glioblastoma	IV	Wildtype	10.6933
TCGA.28.5215	Glioblastoma	IV	Wildtype	11.8569
TCGA.28.5216	Glioblastoma	IV	Wildtype	11.2592
TCGA.28.5218	Glioblastoma	IV	Wildtype	13.6693
TCGA.28.5220	Glioblastoma	IV	Wildtype	10.5371
TCGA.32.1970	Glioblastoma	IV	Wildtype	12.1516
TCGA.32.1980	Glioblastoma	IV	Wildtype	10.4259
TCGA.32.1982	Glioblastoma	IV	Wildtype	12.4829
TCGA.32.2615	Glioblastoma	IV	Wildtype	10.5423
TCGA.32.2632	Glioblastoma	IV	Wildtype	13.9586
TCGA.32.2634	Glioblastoma	IV	Wildtype	10.7781
TCGA.32.2638	Glioblastoma	IV	Wildtype	11.8008
TCGA.32.4213	Glioblastoma	IV	Wildtype	11.6403
TCGA.32.5222	Glioblastoma	IV	Wildtype	11.2223
TCGA.41.2571	Glioblastoma	IV	Wildtype	15.0749
TCGA.41.2572	Glioblastoma	IV	Wildtype	11.9648
TCGA.41.3915	Glioblastoma	IV	Wildtype	11.3857
TCGA.41.4097	Glioblastoma	IV	Wildtype	10.5545
TCGA.41.5651	Glioblastoma	IV	Wildtype	10.5622
TCGA.76.4925	Glioblastoma	IV	Wildtype	12.0462
TCGA.76.4926	Glioblastoma	IV	Wildtype	9.83659
TCGA.76.4927	Glioblastoma	IV	Wildtype	11.5059
TCGA.76.4928	Glioblastoma	IV	Wildtype	10.372
TCGA.76.4929	Glioblastoma	IV	Wildtype	10.1919
TCGA.76.4931	Glioblastoma	IV	Wildtype	10.4474
TCGA.76.4932	Glioblastoma	IV	Wildtype	12.0676

## Sheet: Grade II-IV analysis
ID	Histology	Overall survival in months	Status (alive/dead)	MMP-2 mRNA
TCGA.02.0047	Glioblastoma	14.7	1	10.9032
TCGA.02.0055	Glioblastoma	2.5	1	13.6862
TCGA.02.2483	Glioblastoma	15.3	0	11.2944
TCGA.02.2485	Glioblastoma	15.4	0	9.47269
TCGA.02.2486	Glioblastoma	20.3	1	9.96826
TCGA.06.0125	Glioblastoma	47.6	1	11.377
TCGA.06.0129	Glioblastoma	33.7	1	9.96716
TCGA.06.0130	Glioblastoma	12.9	1	13.1273
TCGA.06.0132	Glioblastoma	25.4	1	10.9385
TCGA.06.0138	Glioblastoma	24.2	1	11.1102
TCGA.06.0141	Glioblastoma	10.3	1	10.8074
TCGA.06.0156	Glioblastoma	5.8	1	10.6722
TCGA.06.0157	Glioblastoma	3.2	1	13.0081
TCGA.06.0158	Glioblastoma	10.8	1	11.0526
TCGA.06.0168	Glioblastoma	19.7	1	10.6677
TCGA.06.0174	Glioblastoma	3.2	1	11.9306
TCGA.06.0178	Glioblastoma	88.1	1	9.88937
TCGA.06.0184	Glioblastoma	69.9	1	10.7383
TCGA.06.0187	Glioblastoma	27.2	1	10.0032
TCGA.06.0190	Glioblastoma	10.4	1	12.0419
TCGA.06.0210	Glioblastoma	7.4	1	11.3586
TCGA.06.0211	Glioblastoma	11.8	1	12.6543
TCGA.06.0219	Glioblastoma	0.7	1	10.174
TCGA.06.0238	Glioblastoma	13.3	1	12.2258
TCGA.06.0644	Glioblastoma	12.6	1	13.1277
TCGA.06.0645	Glioblastoma	5.8	1	11.688
TCGA.06.0646	Glioblastoma	5.8	1	11.3691
TCGA.06.0649	Glioblastoma	2.1	1	11.2596
TCGA.06.0686	Glioblastoma	14.2	1	12.062
TCGA.06.0743	Glioblastoma	26.4	1	11.154
TCGA.06.0744	Glioblastoma	46.9	1	11.4707
TCGA.06.0745	Glioblastoma	7.9	1	12.7663
TCGA.06.0747	Glioblastoma	2.7	1	11.6638
TCGA.06.0749	Glioblastoma	2.7	1	10.3338
TCGA.06.0750	Glioblastoma	0.9	1	11.4431
TCGA.06.0878	Glioblastoma	7.2	0	11.7135
TCGA.06.0882	Glioblastoma	20.8	1	9.90516
TCGA.06.1804	Glioblastoma	13.6	1	9.69726
TCGA.06.2557	Glioblastoma	1.1	1	12.7669
TCGA.06.2558	Glioblastoma	12.5	1	11.4517
TCGA.06.2559	Glioblastoma	4.9	1	12.627
TCGA.06.2561	Glioblastoma	17.6	1	9.69563
TCGA.06.2562	Glioblastoma	12.6	1	11.2079
TCGA.06.2563	Glioblastoma	30.6	0	12.9883
TCGA.06.2564	Glioblastoma	6	0	10.6195
TCGA.06.2565	Glioblastoma	16.6	1	12.6086
TCGA.06.2567	Glioblastoma	4.4	1	9.45231
TCGA.06.2569	Glioblastoma	0.4	0	13.5625
TCGA.06.2570	Glioblastoma	31.5	0	10.8868
TCGA.06.5408	Glioblastoma	11.7	1	10.5013
TCGA.06.5410	Glioblastoma	3.5	1	11.0265
TCGA.06.5411	Glioblastoma	8.3	1	11.4192
TCGA.06.5412	Glioblastoma	4.5	1	12.0054
TCGA.06.5413	Glioblastoma	8.8	0	11.6889
TCGA.06.5414	Glioblastoma	9	0	10.9619
TCGA.06.5415	Glioblastoma	8.6	0	11.3749
TCGA.06.5416	Glioblastoma	6.7	0	11.1261
TCGA.06.5417	Glioblastoma	5.1	0	8.87641
TCGA.06.5418	Glioblastoma	2.7	1	10.1036
TCGA.06.5856	Glioblastoma	3.8	1	12.8774
TCGA.06.5858	Glioblastoma	6.2	0	10.5948
TCGA.06.5859	Glioblastoma	4.6	0	9.70069
TCGA.08.0386	Glioblastoma	18	1	8.54072
TCGA.12.0616	Glioblastoma	14.7	1	12.2075
TCGA.12.0618	Glioblastoma	13	1	10.5752
TCGA.12.0619	Glioblastoma	34.9	1	10.515
TCGA.12.0821	Glioblastoma	10.6	1	10.0864
TCGA.12.1597	Glioblastoma	22.2	1	10.3945
TCGA.12.3650	Glioblastoma	10.9	1	11.5194
TCGA.12.3652	Glioblastoma	34.9	1	12.006
TCGA.12.3653	Glioblastoma	14.5	1	12.7617
TCGA.12.5295	Glioblastoma	14.9	1	11.4668
TCGA.12.5299	Glioblastoma	3.2	1	11.7377
TCGA.14.0781	Glioblastoma	1	1	10.938
TCGA.14.0787	Glioblastoma	2.2	1	10.858
TCGA.14.0789	Glioblastoma	11.2	1	10.5964
TCGA.14.0790	Glioblastoma	13.8	1	13.0394
TCGA.14.0817	Glioblastoma	5.4	1	11.4865
TCGA.14.1034	Glioblastoma	15.9	1	10.4264
TCGA.14.1823	Glioblastoma	17.9	1	9.95019
TCGA.14.1825	Glioblastoma	7.6	1	10.9877
TCGA.14.1829	Glioblastoma	7.2	0	10.0984
TCGA.14.2554	Glioblastoma	17.5	1	10.3843
TCGA.15.0742	Glioblastoma	13.8	1	12.0269
TCGA.15.1444	Glioblastoma	50.5	1	10.3708
TCGA.16.0846	Glioblastoma	3.9	1	10.354
TCGA.16.1045	Glioblastoma	29	1	10.5847
TCGA.19.1390	Glioblastoma	25.4	1	12.6908
TCGA.19.1787	Glioblastoma	12.7	1	9.75053
TCGA.19.2619	Glioblastoma	9.7	0	11.7807
TCGA.19.2620	Glioblastoma	4.9	1	10.6808
TCGA.19.2624	Glioblastoma	0.2	1	11.7254
TCGA.19.2625	Glioblastoma	4.1	1	8.88951
TCGA.19.2629	Glioblastoma	24.2	1	12.4988
TCGA.19.4065	Glioblastoma	7	0	10.7402
TCGA.19.5960	Glioblastoma	15	1	10.5841
TCGA.26.1442	Glioblastoma	31.3	0	8.62894
TCGA.26.5132	Glioblastoma	9.4	0	10.2335
TCGA.26.5133	Glioblastoma	14.9	0	10.1197
TCGA.26.5134	Glioblastoma	5.5	0	12.1339
TCGA.26.5135	Glioblastoma	8.9	1	11.8122
TCGA.26.5136	Glioblastoma	19	1	10.1073
TCGA.26.5139	Glioblastoma	1.6	0	11.9424
TCGA.27.1830	Glioblastoma	5.1	1	11.3549
TCGA.27.1831	Glioblastoma	16.6	1	11.3439
TCGA.27.1832	Glioblastoma	9.9	1	10.1785
TCGA.27.1834	Glioblastoma	40.5	1	11.0709
TCGA.27.1835	Glioblastoma	21.3	1	12.5964
TCGA.27.1837	Glioblastoma	14	1	11.7536
TCGA.27.2519	Glioblastoma	18.1	1	10.545
TCGA.27.2521	Glioblastoma	10.4	0	11.1411
TCGA.27.2523	Glioblastoma	16.1	1	12.1397
TCGA.27.2524	Glioblastoma	7.6	1	11.8017
TCGA.27.2526	Glioblastoma	2.9	1	9.81098
TCGA.27.2528	Glioblastoma	15.8	1	12.886
TCGA.28.1747	Glioblastoma	2.5	1	10.7684
TCGA.28.1753	Glioblastoma	1.2	0	12.4489
TCGA.28.2499	Glioblastoma	3.1	0	11.8673
TCGA.28.2509	Glioblastoma	4.8	0	9.40803
TCGA.28.2513	Glioblastoma	7.3	0	11.1973
TCGA.28.2514	Glioblastoma	5.3	0	11.6356
TCGA.28.5204	Glioblastoma	14.9	1	11.1688
TCGA.28.5207	Glioblastoma	11.3	1	10.8867
TCGA.28.5208	Glioblastoma	17.9	1	11.1495
TCGA.28.5209	Glioblastoma	2.5	0	11.766
TCGA.28.5213	Glioblastoma	31.3	0	10.6933
TCGA.28.5215	Glioblastoma	11	1	11.8569
TCGA.28.5216	Glioblastoma	13.6	0	11.2592
TCGA.28.5218	Glioblastoma	5.2	1	13.6693
TCGA.28.5220	Glioblastoma	10.5	0	10.5371
TCGA.32.1970	Glioblastoma	15.4	1	12.1516
TCGA.32.1980	Glioblastoma	1.2	1	10.4259
TCGA.32.1982	Glioblastoma	4.7	1	12.4829
TCGA.32.2615	Glioblastoma	15.9	1	10.5423
TCGA.32.2616	Glioblastoma	7.4	1	10.0344
TCGA.32.2632	Glioblastoma	8.8	1	13.9586
TCGA.32.2634	Glioblastoma	22.8	0	10.7781
TCGA.32.2638	Glioblastoma	25.2	1	11.8008
TCGA.32.4213	Glioblastoma	19.9	0	11.6403
TCGA.32.5222	Glioblastoma	19.2	1	11.2223
TCGA.41.2571	Glioblastoma	0.8	1	15.0749
TCGA.41.2572	Glioblastoma	13.3	1	11.9648
TCGA.41.3915	Glioblastoma	11.8	1	11.3857
TCGA.41.4097	Glioblastoma	0.2	1	10.5545
TCGA.41.5651	Glioblastoma	15.1	1	10.5622
TCGA.76.4925	Glioblastoma	4.8	1	12.0462
TCGA.76.4926	Glioblastoma	4.5	1	9.83659
TCGA.76.4927	Glioblastoma	17.6	1	11.5059
TCGA.76.4928	Glioblastoma	3.1	1	10.372
TCGA.76.4929	Glioblastoma	3.6	1	10.1919
TCGA.76.4931	Glioblastoma	9.2	1	10.4474
TCGA.76.4932	Glioblastoma	47.9	1	12.0676
TCGA.CS.4938	Diffuse astrocytoma	4.7	0	9.40262
TCGA.CS.4941	Anaplastic astrocytoma	7.7	1	11.4394
TCGA.CS.4942	Anaplastic astrocytoma	43.9	1	10.607
TCGA.CS.4943	Anaplastic astrocytoma	18.1	0	9.37588
TCGA.CS.4944	Diffuse astrocytoma	10.6	0	9.01108
TCGA.CS.5393	Anaplastic astrocytoma	40.2	0	10.1132
TCGA.CS.5394	Anaplastic astrocytoma	0.1	0	9.17062
TCGA.CS.5397	Anaplastic astrocytoma	6.4	1	10.2176
TCGA.CS.6188	Anaplastic astrocytoma	23.8	0	10.9827
TCGA.CS.6290	Anaplastic astrocytoma	17.9	0	9.86158
TCGA.CS.6665	Anaplastic astrocytoma	12.4	0	11.5653
TCGA.CS.6666	Anaplastic astrocytoma	47	0	9.69227
TCGA.CS.6667	Diffuse astrocytoma	7.6	0	9.23253
TCGA.DB.5273	Anaplastic astrocytoma	82	0	10.0512
TCGA.DB.5277	Anaplastic astrocytoma	50.9	1	9.39375
TCGA.DB.A4XB	Anaplastic astrocytoma	30.2	0	10.1444
TCGA.DB.A4XD	Anaplastic astrocytoma	39.8	0	9.70334
TCGA.DB.A4XF	Anaplastic astrocytoma	33.6	0	9.15094
TCGA.DB.A64X	Anaplastic astrocytoma	18.5	0	8.4048
TCGA.DB.A75L	Anaplastic astrocytoma	11.2	0	9.30027
TCGA.DB.A75M	Diffuse astrocytoma	17.9	0	9.22659
TCGA.DB.A75O	Anaplastic astrocytoma	30.7	0	8.71173
TCGA.DB.A75P	Diffuse astrocytoma	16.2	0	10.3476
TCGA.DH.5142	Anaplastic astrocytoma	63.9	0	11.1094
TCGA.DH.A66B	Anaplastic astrocytoma	42	0	10.0643
TCGA.DH.A66D	Anaplastic astrocytoma	27.8	0	10.4193
TCGA.DH.A7UT	Anaplastic astrocytoma	17.5	1	9.25806
TCGA.DH.A7UU	Anaplastic astrocytoma	13.7	0	10.8267
TCGA.DH.A7UV	Anaplastic astrocytoma	18.6	0	8.20128
TCGA.DU.5847	Anaplastic astrocytoma	18	0	9.37335
TCGA.DU.5854	Anaplastic astrocytoma	8.4	0	11.4702
TCGA.DU.6392	Anaplastic astrocytoma	211.2	0	13.2399
TCGA.DU.6402	Anaplastic astrocytoma	7	1	9.97326
TCGA.DU.6405	Anaplastic astrocytoma	19.9	1	11.1358
TCGA.DU.7006	Anaplastic astrocytoma	11.5	1	10.7075
TCGA.DU.7007	Diffuse astrocytoma	63	1	9.23384
TCGA.DU.7010	Anaplastic astrocytoma	15	1	9.69262
TCGA.DU.7012	Anaplastic astrocytoma	6.5	1	11.1963
TCGA.DU.7013	Anaplastic astrocytoma	8.8	1	10.7341
TCGA.DU.7290	Anaplastic astrocytoma	10.4	1	9.17239
TCGA.DU.7292	Anaplastic astrocytoma	8	1	11.9472
TCGA.DU.7298	Anaplastic astrocytoma	18.9	1	9.58094
TCGA.DU.7299	Anaplastic astrocytoma	44	1	9.16152
TCGA.DU.8158	Anaplastic astrocytoma	5.1	1	10.6656
TCGA.DU.A5TP	Anaplastic astrocytoma	33.3	0	9.60135
TCGA.DU.A5TU	Diffuse astrocytoma	26.2	0	9.52274
TCGA.DU.A5TW	Anaplastic astrocytoma	25	0	8.87844
TCGA.DU.A5TY	Anaplastic astrocytoma	34	1	11.8004
TCGA.DU.A6S7	Anaplastic astrocytoma	21	0	9.33518
TCGA.DU.A76O	Diffuse astrocytoma	17.2	0	10.6995
TCGA.DU.A7TC	Diffuse astrocytoma	37.4	0	9.52671
TCGA.DU.A7TJ	Anaplastic astrocytoma	0.6	0	11.6659
TCGA.E1.5302	Anaplastic astrocytoma	50.1	1	10.6004
TCGA.E1.5303	Anaplastic astrocytoma	67.5	1	9.93527
TCGA.E1.5304	Anaplastic astrocytoma	41.1	1	10.2931
TCGA.E1.5305	Anaplastic astrocytoma	80	1	8.55291
TCGA.E1.5307	Anaplastic astrocytoma	57.9	1	7.83508
TCGA.E1.A7Z6	Diffuse astrocytoma	32.4	1	8.28921
TCGA.F6.A8O4	Diffuse astrocytoma	0.2	0	8.09301
TCGA.FG.5963	Anaplastic astrocytoma	25.5	1	12.5628
TCGA.FG.6688	Anaplastic astrocytoma	18.8	0	10.4768
TCGA.FG.6689	Diffuse astrocytoma	14.9	0	8.82155
TCGA.FG.6691	Diffuse astrocytoma	41.3	0	11.0436
TCGA.FG.7636	Anaplastic astrocytoma	17.9	0	9.03159
TCGA.FG.8185	Anaplastic astrocytoma	14.2	0	8.38038
TCGA.FG.A4MX	Diffuse astrocytoma	18.7	0	8.54299
TCGA.FG.A60L	Diffuse astrocytoma	21.5	0	9.87329
TCGA.FG.A6J3	Anaplastic astrocytoma	22.3	0	10.4824
TCGA.FG.A87N	Anaplastic astrocytoma	18.6	0	11.971
TCGA.FG.A87Q	Anaplastic astrocytoma	5.7	0	10.7845
TCGA.HT.7476	Diffuse astrocytoma	6.5	0	10.7995
TCGA.HT.7477	Anaplastic astrocytoma	24.3	0	10.8968
TCGA.HT.7478	Diffuse astrocytoma	6.4	0	10.163
TCGA.HT.7479	Anaplastic astrocytoma	40.3	0	9.45979
TCGA.HT.7485	Diffuse astrocytoma	4	0	8.81527
TCGA.HT.7601	Anaplastic astrocytoma	5	0	10.2249
TCGA.HT.7604	Diffuse astrocytoma	122.5	0	8.50822
TCGA.HT.7606	Diffuse astrocytoma	17.3	0	11.3511
TCGA.HT.7607	Diffuse astrocytoma	3.2	1	7.99461
TCGA.HT.7680	Diffuse astrocytoma	0.8	0	8.97173
TCGA.HT.7686	Anaplastic astrocytoma	42.7	0	10.5046
TCGA.HT.7691	Diffuse astrocytoma	0.1	0	9.63361
TCGA.HT.7854	Diffuse astrocytoma	39.5	0	9.74479
TCGA.HT.7855	Anaplastic astrocytoma	19.2	0	9.76131
TCGA.HT.7857	Anaplastic astrocytoma	0.2	0	11.8163
TCGA.HT.7858	Diffuse astrocytoma	50.6	0	9.65935
TCGA.HT.7860	Anaplastic astrocytoma	0.5	0	10.1041
TCGA.HT.7884	Diffuse astrocytoma	11.3	0	8.52089
TCGA.HT.8011	Anaplastic astrocytoma	16.2	0	10.4798
TCGA.HT.8015	Diffuse astrocytoma	0.1	0	8.64598
TCGA.HT.8104	Anaplastic astrocytoma	12.2	0	11.0547
TCGA.HT.8106	Anaplastic astrocytoma	0.1	0	10.726
TCGA.HT.8110	Anaplastic astrocytoma	13.8	0	11.3546
TCGA.HT.8563	Anaplastic astrocytoma	28.3	0	11.7345
TCGA.HT.8564	Anaplastic astrocytoma	15.7	0	12.1518
TCGA.HT.A4DS	Anaplastic astrocytoma	0.2	0	10.5234
TCGA.HT.A5R7	Anaplastic astrocytoma	20.2	0	8.73833
TCGA.HT.A5RA	Anaplastic astrocytoma	27.4	0	10.8818
TCGA.HT.A5RB	Diffuse astrocytoma	0.1	0	9.26349
TCGA.HT.A5RC	Anaplastic astrocytoma	5.3	1	12.45
TCGA.HT.A616	Diffuse astrocytoma	1.8	0	8.5972
TCGA.HT.A618	Anaplastic astrocytoma	16.8	0	9.99009
TCGA.HT.A61B	Anaplastic astrocytoma	17.5	0	10.5808
TCGA.HT.A74H	Anaplastic astrocytoma	2.4	0	9.45201
TCGA.HT.A74O	Anaplastic astrocytoma	0.1	0	10.4728
TCGA.HW.7490	Diffuse astrocytoma	45.6	0	8.68567
TCGA.HW.7493	Diffuse astrocytoma	69.3	0	9.10037
TCGA.HW.8319	Anaplastic astrocytoma	39.8	1	8.99837
TCGA.HW.8320	Anaplastic astrocytoma	40	0	9.0382
TCGA.HW.8321	Anaplastic astrocytoma	42.5	0	8.91897
TCGA.HW.A5KK	Anaplastic astrocytoma	12.8	1	10.0662
TCGA.HW.A5KL	Diffuse astrocytoma	20.8	0	9.85238
TCGA.HW.A5KM	Diffuse astrocytoma	20.7	0	10.6155
TCGA.KT.A7W1	Anaplastic astrocytoma	14.4	0	9.88601
TCGA.P5.A5EU	Anaplastic astrocytoma	0	0	10.3752
TCGA.P5.A5EV	Diffuse astrocytoma	0.2	0	10.3403
TCGA.P5.A5EW	Diffuse astrocytoma	6.7	0	9.0191
TCGA.P5.A5EY	Diffuse astrocytoma	2.4	0	9.83649
TCGA.P5.A5EZ	Anaplastic astrocytoma	2.3	0	11.0234
TCGA.P5.A5F1	Diffuse astrocytoma	5.9	0	9.23591
TCGA.P5.A5F2	Diffuse astrocytoma	7.6	0	7.7638
TCGA.P5.A72W	Anaplastic astrocytoma	10.4	0	9.88773
TCGA.P5.A72X	Anaplastic astrocytoma	13.2	0	9.65504
TCGA.P5.A733	Diffuse astrocytoma	13.6	0	8.6931
TCGA.QH.A6CX	Diffuse astrocytoma	12.2	1	11.3809
TCGA.QH.A6XC	Anaplastic astrocytoma	5	0	10.2214
TCGA.RY.A83Z	Anaplastic astrocytoma	9.9	0	10.3986
TCGA.RY.A843	Anaplastic astrocytoma	2.1	0	9.45002
TCGA.S9.A6TS	Anaplastic astrocytoma	62.2	1	9.52778
TCGA.S9.A6TU	Diffuse astrocytoma	87.1	0	10.2658
TCGA.S9.A6TZ	Diffuse astrocytoma	36.8	0	9.27652
TCGA.S9.A6U0	Anaplastic astrocytoma	24.4	1	10.8206
TCGA.S9.A6U1	Anaplastic astrocytoma	25.8	0	10.2353
TCGA.S9.A6U5	Diffuse astrocytoma	32.6	0	9.68746
TCGA.S9.A6U6	Anaplastic astrocytoma	35.1	0	9.42814
TCGA.S9.A6U8	Diffuse astrocytoma	98.2	1	10.2186
TCGA.S9.A6U9	Anaplastic astrocytoma	95.9	0	10.489
TCGA.S9.A6UA	Anaplastic astrocytoma	5.8	1	11.6997
TCGA.S9.A6WG	Anaplastic astrocytoma	85.5	0	11.1693
TCGA.S9.A6WL	Anaplastic astrocytoma	31.1	0	9.61155
TCGA.S9.A6WM	Anaplastic astrocytoma	19.9	0	11.4539
TCGA.S9.A6WN	Anaplastic astrocytoma	26.5	0	9.55303
TCGA.S9.A6WO	Diffuse astrocytoma	18.6	0	8.72636
TCGA.S9.A7IS	Anaplastic astrocytoma	7.9	1	11.2497
TCGA.S9.A7IX	Anaplastic astrocytoma	26.9	1	11.194
TCGA.S9.A7IZ	Anaplastic astrocytoma	20	0	9.02087
TCGA.S9.A7QW	Anaplastic astrocytoma	15.1	0	10.4979
TCGA.S9.A7QX	Anaplastic astrocytoma	18.5	0	9.2842
TCGA.S9.A7R2	Anaplastic astrocytoma	10.4	1	10.2986
TCGA.S9.A7R3	Diffuse astrocytoma	99.1	0	9.55777
TCGA.S9.A7R4	Anaplastic astrocytoma	30.1	0	10.0539
TCGA.S9.A7R7	Diffuse astrocytoma	98.6	0	10.5576
TCGA.S9.A7R8	Anaplastic astrocytoma	31.6	1	10.3341
TCGA.S9.A89V	Anaplastic astrocytoma	18.7	0	10.4815
TCGA.S9.A89Z	Anaplastic astrocytoma	20.5	0	10.0087
TCGA.TM.A7C3	Anaplastic astrocytoma	54.8	1	13.3226
TCGA.TM.A7C4	Diffuse astrocytoma	48.3	0	8.90048
TCGA.TM.A7CA	Diffuse astrocytoma	34.8	0	9.41596
TCGA.TM.A7CF	Diffuse astrocytoma	65.4	0	8.65038
TCGA.TM.A84B	Anaplastic astrocytoma	24.9	1	12.2646
TCGA.TM.A84C	Diffuse astrocytoma	16.2	1	6.9267
TCGA.TM.A84F	Anaplastic astrocytoma	59	0	9.50364
TCGA.TM.A84I	Anaplastic astrocytoma	28.1	0	10.6573
TCGA.TM.A84Q	Diffuse astrocytoma	25.4	0	9.97749
TCGA.VM.A8C9	Diffuse astrocytoma	43.2	0	10.7431
TCGA.VM.A8CD	Anaplastic astrocytoma	7.9	1	9.27269
TCGA.VM.A8CH	Diffuse astrocytoma	23.5	0	9.25757
TCGA.VV.A86M	Anaplastic astrocytoma	16	0	10.6482
TCGA.VW.A8FI	Anaplastic astrocytoma	8.1	1	11.8496
TCGA.WH.A86K	Diffuse astrocytoma	13.3	0	8.75686
TCGA.WY.A858	Anaplastic astrocytoma	44	0	10.5332
TCGA.WY.A859	Diffuse astrocytoma	39.9	0	9.15164
TCGA.WY.A85A	Diffuse astrocytoma	43.4	0	10.3762
TCGA.WY.A85B	Diffuse astrocytoma	45.8	0	10.973
TCGA.WY.A85C	Diffuse astrocytoma	46.9	0	8.54381

## Sheet: All grade survival analysis
ID	Histology	Grade	Overall survival in months	Status (alive/dead)	MMP-2 mRNA
TCGA.02.0047	Glioblastoma	IV	14.7	Dead	10.9032
TCGA.02.0055	Glioblastoma		2.5	Dead	13.6862
TCGA.02.2483	Glioblastoma	IV	15.3	Alive	11.2944
TCGA.02.2485	Glioblastoma	IV	15.4	Alive	9.47269
TCGA.02.2486	Glioblastoma	IV	20.3	Dead	9.96826
TCGA.06.0125	Glioblastoma	IV	47.6	Dead	11.377
TCGA.06.0129	Glioblastoma	IV	33.7	Dead	9.96716
TCGA.06.0130	Glioblastoma	IV	12.9	Dead	13.1273
TCGA.06.0132	Glioblastoma	IV	25.4	Dead	10.9385
TCGA.06.0138	Glioblastoma	IV	24.2	Dead	11.1102
TCGA.06.0141	Glioblastoma	IV	10.3	Dead	10.8074
TCGA.06.0156	Glioblastoma	IV	5.8	Dead	10.6722
TCGA.06.0157	Glioblastoma	IV	3.2	Dead	13.0081
TCGA.06.0158	Glioblastoma	IV	10.8	Dead	11.0526
TCGA.06.0168	Glioblastoma	IV	19.7	Dead	10.6677
TCGA.06.0174	Glioblastoma	IV	3.2	Dead	11.9306
TCGA.06.0178	Glioblastoma	IV	88.1	Dead	9.88937
TCGA.06.0184	Glioblastoma	IV	69.9	Dead	10.7383
TCGA.06.0187	Glioblastoma	IV	27.2	Dead	10.0032
TCGA.06.0190	Glioblastoma	IV	10.4	Dead	12.0419
TCGA.06.0210	Glioblastoma	IV	7.4	Dead	11.3586
TCGA.06.0211	Glioblastoma	IV	11.8	Dead	12.6543
TCGA.06.0219	Glioblastoma	IV	0.7	Dead	10.174
TCGA.06.0238	Glioblastoma	IV	13.3	Dead	12.2258
TCGA.06.0644	Glioblastoma	IV	12.6	Dead	13.1277
TCGA.06.0645	Glioblastoma	IV	5.8	Dead	11.688
TCGA.06.0646	Glioblastoma	IV	5.8	Dead	11.3691
TCGA.06.0649	Glioblastoma	IV	2.1	Dead	11.2596
TCGA.06.0686	Glioblastoma	IV	14.2	Dead	12.062
TCGA.06.0743	Glioblastoma	IV	26.4	Dead	11.154
TCGA.06.0744	Glioblastoma	IV	46.9	Dead	11.4707
TCGA.06.0745	Glioblastoma	IV	7.9	Dead	12.7663
TCGA.06.0747	Glioblastoma	IV	2.7	Dead	11.6638
TCGA.06.0749	Glioblastoma	IV	2.7	Dead	10.3338
TCGA.06.0750	Glioblastoma	IV	0.9	Dead	11.4431
TCGA.06.0878	Glioblastoma	IV	7.2	Alive	11.7135
TCGA.06.0882	Glioblastoma	IV	20.8	Dead	9.90516
TCGA.06.1804	Glioblastoma	IV	13.6	Dead	9.69726
TCGA.06.2557	Glioblastoma	IV	1.1	Dead	12.7669
TCGA.06.2558	Glioblastoma	IV	12.5	Dead	11.4517
TCGA.06.2559	Glioblastoma	IV	4.9	Dead	12.627
TCGA.06.2561	Glioblastoma	IV	17.6	Dead	9.69563
TCGA.06.2562	Glioblastoma	IV	12.6	Dead	11.2079
TCGA.06.2563	Glioblastoma	IV	30.6	Alive	12.9883
TCGA.06.2564	Glioblastoma	IV	6	Alive	10.6195
TCGA.06.2565	Glioblastoma	IV	16.6	Dead	12.6086
TCGA.06.2567	Glioblastoma	IV	4.4	Dead	9.45231
TCGA.06.2569	Glioblastoma	IV	0.4	Alive	13.5625
TCGA.06.2570	Glioblastoma	IV	31.5	Alive	10.8868
TCGA.06.5408	Glioblastoma	IV	11.7	Dead	10.5013
TCGA.06.5410	Glioblastoma	IV	3.5	Dead	11.0265
TCGA.06.5411	Glioblastoma	IV	8.3	Dead	11.4192
TCGA.06.5412	Glioblastoma	IV	4.5	Dead	12.0054
TCGA.06.5413	Glioblastoma	IV	8.8	Alive	11.6889
TCGA.06.5414	Glioblastoma	IV	9	Alive	10.9619
TCGA.06.5415	Glioblastoma	IV	8.6	Alive	11.3749
TCGA.06.5416	Glioblastoma	IV	6.7	Alive	11.1261
TCGA.06.5417	Glioblastoma	IV	5.1	Alive	8.87641
TCGA.06.5418	Glioblastoma	IV	2.7	Dead	10.1036
TCGA.06.5856	Glioblastoma	IV	3.8	Dead	12.8774
TCGA.06.5858	Glioblastoma	IV	6.2	Alive	10.5948
TCGA.06.5859	Glioblastoma	IV	4.6	Alive	9.70069
TCGA.08.0386	Glioblastoma	IV	18	Dead	8.54072
TCGA.12.0616	Glioblastoma	IV	14.7	Dead	12.2075
TCGA.12.0618	Glioblastoma	IV	13	Dead	10.5752
TCGA.12.0619	Glioblastoma	IV	34.9	Dead	10.515
TCGA.12.0821	Glioblastoma	IV	10.6	Dead	10.0864
TCGA.12.1597	Glioblastoma	IV	22.2	Dead	10.3945
TCGA.12.3650	Glioblastoma	IV	10.9	Dead	11.5194
TCGA.12.3652	Glioblastoma	IV	34.9	Dead	12.006
TCGA.12.3653	Glioblastoma	IV	14.5	Dead	12.7617
TCGA.12.5295	Glioblastoma	IV	14.9	Dead	11.4668
TCGA.12.5299	Glioblastoma	IV	3.2	Dead	11.7377
TCGA.14.0781	Glioblastoma	IV	1	Dead	10.938
TCGA.14.0787	Glioblastoma	IV	2.2	Dead	10.858
TCGA.14.0789	Glioblastoma	IV	11.2	Dead	10.5964
TCGA.14.0790	Glioblastoma	IV	13.8	Dead	13.0394
TCGA.14.0817	Glioblastoma	IV	5.4	Dead	11.4865
TCGA.14.1034	Glioblastoma	IV	15.9	Dead	10.4264
TCGA.14.1823	Glioblastoma	IV	17.9	Dead	9.95019
TCGA.14.1825	Glioblastoma	IV	7.6	Dead	10.9877
TCGA.14.1829	Glioblastoma	IV	7.2	Alive	10.0984
TCGA.14.2554	Glioblastoma	IV	17.5	Dead	10.3843
TCGA.15.0742	Glioblastoma	IV	13.8	Dead	12.0269
TCGA.15.1444	Glioblastoma	IV	50.5	Dead	10.3708
TCGA.16.0846	Glioblastoma	IV	3.9	Dead	10.354
TCGA.16.1045	Glioblastoma	IV	29	Dead	10.5847
TCGA.19.1390	Glioblastoma	IV	25.4	Dead	12.6908
TCGA.19.1787	Glioblastoma	IV	12.7	Dead	9.75053
TCGA.19.2619	Glioblastoma	IV	9.7	Alive	11.7807
TCGA.19.2620	Glioblastoma	IV	4.9	Dead	10.6808
TCGA.19.2624	Glioblastoma	IV	0.2	Dead	11.7254
TCGA.19.2625	Glioblastoma	IV	4.1	Dead	8.88951
TCGA.19.2629	Glioblastoma	IV	24.2	Dead	12.4988
TCGA.19.4065	Glioblastoma		7	Alive	10.7402
TCGA.19.5960	Glioblastoma	IV	15	Dead	10.5841
TCGA.26.1442	Glioblastoma	IV	31.3	Alive	8.62894
TCGA.26.5132	Glioblastoma	IV	9.4	Alive	10.2335
TCGA.26.5133	Glioblastoma	IV	14.9	Alive	10.1197
TCGA.26.5134	Glioblastoma	IV	5.5	Alive	12.1339
TCGA.26.5135	Glioblastoma	IV	8.9	Dead	11.8122
TCGA.26.5136	Glioblastoma	IV	19	Dead	10.1073
TCGA.26.5139	Glioblastoma	IV	1.6	Alive	11.9424
TCGA.27.1830	Glioblastoma	IV	5.1	Dead	11.3549
TCGA.27.1831	Glioblastoma	IV	16.6	Dead	11.3439
TCGA.27.1832	Glioblastoma	IV	9.9	Dead	10.1785
TCGA.27.1834	Glioblastoma	IV	40.5	Dead	11.0709
TCGA.27.1835	Glioblastoma	IV	21.3	Dead	12.5964
TCGA.27.1837	Glioblastoma	IV	14	Dead	11.7536
TCGA.27.2519	Glioblastoma	IV	18.1	Dead	10.545
TCGA.27.2521	Glioblastoma	IV	10.4	Alive	11.1411
TCGA.27.2523	Glioblastoma	IV	16.1	Dead	12.1397
TCGA.27.2524	Glioblastoma	IV	7.6	Dead	11.8017
TCGA.27.2526	Glioblastoma	IV	2.9	Dead	9.81098
TCGA.27.2528	Glioblastoma	IV	15.8	Dead	12.886
TCGA.28.1747	Glioblastoma	IV	2.5	Dead	10.7684
TCGA.28.1753	Glioblastoma	IV	1.2	Alive	12.4489
TCGA.28.2499	Glioblastoma		3.1	Alive	11.8673
TCGA.28.2509	Glioblastoma	IV	4.8	Alive	9.40803
TCGA.28.2513	Glioblastoma	IV	7.3	Alive	11.1973
TCGA.28.2514	Glioblastoma	IV	5.3	Alive	11.6356
TCGA.28.5204	Glioblastoma	IV	14.9	Dead	11.1688
TCGA.28.5207	Glioblastoma	IV	11.3	Dead	10.8867
TCGA.28.5208	Glioblastoma	IV	17.9	Dead	11.1495
TCGA.28.5209	Glioblastoma	IV	2.5	Alive	11.766
TCGA.28.5213	Glioblastoma	IV	31.3	Alive	10.6933
TCGA.28.5215	Glioblastoma	IV	11	Dead	11.8569
TCGA.28.5216	Glioblastoma	IV	13.6	Alive	11.2592
TCGA.28.5218	Glioblastoma	IV	5.2	Dead	13.6693
TCGA.28.5220	Glioblastoma	IV	10.5	Alive	10.5371
TCGA.32.1970	Glioblastoma	IV	15.4	Dead	12.1516
TCGA.32.1980	Glioblastoma	IV	1.2	Dead	10.4259
TCGA.32.1982	Glioblastoma	IV	4.7	Dead	12.4829
TCGA.32.2615	Glioblastoma	IV	15.9	Dead	10.5423
TCGA.32.2616	Glioblastoma	IV	7.4	Dead	10.0344
TCGA.32.2632	Glioblastoma	IV	8.8	Dead	13.9586
TCGA.32.2634	Glioblastoma	IV	22.8	Alive	10.7781
TCGA.32.2638	Glioblastoma	IV	25.2	Dead	11.8008
TCGA.32.4213	Glioblastoma	IV	19.9	Alive	11.6403
TCGA.32.5222	Glioblastoma	IV	19.2	Dead	11.2223
TCGA.41.2571	Glioblastoma	IV	0.8	Dead	15.0749
TCGA.41.2572	Glioblastoma	IV	13.3	Dead	11.9648
TCGA.41.3915	Glioblastoma	IV	11.8	Dead	11.3857
TCGA.41.4097	Glioblastoma	IV	0.2	Dead	10.5545
TCGA.41.5651	Glioblastoma	IV	15.1	Dead	10.5622
TCGA.76.4925	Glioblastoma	IV	4.8	Dead	12.0462
TCGA.76.4926	Glioblastoma	IV	4.5	Dead	9.83659
TCGA.76.4927	Glioblastoma	IV	17.6	Dead	11.5059
TCGA.76.4928	Glioblastoma	IV	3.1	Dead	10.372
TCGA.76.4929	Glioblastoma	IV	3.6	Dead	10.1919
TCGA.76.4931	Glioblastoma	IV	9.2	Dead	10.4474
TCGA.76.4932	Glioblastoma	IV	47.9	Dead	12.0676
TCGA.CS.4938	Astrocytoma	II	4.7	Alive	9.40262
TCGA.CS.4941	Astrocytoma	III	7.7	Dead	11.4394
TCGA.CS.4942	Astrocytoma	III	43.9	Dead	10.607
TCGA.CS.4943	Astrocytoma	III	18.1	Alive	9.37588
TCGA.CS.4944	Astrocytoma	II	10.6	Alive	9.01108
TCGA.CS.5393	Astrocytoma	III	40.2	Alive	10.1132
TCGA.CS.5394	Astrocytoma	III	0.1	Alive	9.17062
TCGA.CS.5397	Astrocytoma	III	6.4	Dead	10.2176
TCGA.CS.6188	Astrocytoma	III	23.8	Alive	10.9827
TCGA.CS.6290	Astrocytoma	III	17.9	Alive	9.86158
TCGA.CS.6665	Astrocytoma	III	12.4	Alive	11.5653
TCGA.CS.6666	Astrocytoma	III	47	Alive	9.69227
TCGA.CS.6667	Astrocytoma	II	7.6	Alive	9.23253
TCGA.DB.5273	Astrocytoma	III	82	Alive	10.0512
TCGA.DB.5277	Astrocytoma	III	50.9	Dead	9.39375
TCGA.DB.A4XB	Astrocytoma	III	30.2	Alive	10.1444
TCGA.DB.A4XD	Astrocytoma	III	39.8	Alive	9.70334
TCGA.DB.A4XF	Astrocytoma	III	33.6	Alive	9.15094
TCGA.DB.A64X	Astrocytoma	III	18.5	Alive	8.4048
TCGA.DB.A75L	Astrocytoma	III	11.2	Alive	9.30027
TCGA.DB.A75M	Astrocytoma	II	17.9	Alive	9.22659
TCGA.DB.A75O	Astrocytoma	III	30.7	Alive	8.71173
TCGA.DB.A75P	Astrocytoma	II	16.2	Alive	10.3476
TCGA.DH.5142	Astrocytoma	III	63.9	Alive	11.1094
TCGA.DH.A66B	Astrocytoma	III	42	Alive	10.0643
TCGA.DH.A66D	Astrocytoma	III	27.8	Alive	10.4193
TCGA.DH.A7UT	Astrocytoma	III	17.5	Dead	9.25806
TCGA.DH.A7UU	Astrocytoma	III	13.7	Alive	10.8267
TCGA.DH.A7UV	Astrocytoma	III	18.6	Alive	8.20128
TCGA.DU.5847	Astrocytoma	III	18	Alive	9.37335
TCGA.DU.5854	Astrocytoma	III	8.4	Alive	11.4702
TCGA.DU.6392	Astrocytoma	III	211.2	Alive	13.2399
TCGA.DU.6402	Astrocytoma	III	7	Dead	9.97326
TCGA.DU.6405	Astrocytoma	III	19.9	Dead	11.1358
TCGA.DU.7006	Astrocytoma	III	11.5	Dead	10.7075
TCGA.DU.7007	Astrocytoma	II	63	Dead	9.23384
TCGA.DU.7010	Astrocytoma	III	15	Dead	9.69262
TCGA.DU.7012	Astrocytoma	III	6.5	Dead	11.1963
TCGA.DU.7013	Astrocytoma	III	8.8	Dead	10.7341
TCGA.DU.7290	Astrocytoma	III	10.4	Dead	9.17239
TCGA.DU.7292	Astrocytoma	III	8	Dead	11.9472
TCGA.DU.7298	Astrocytoma	III	18.9	Dead	9.58094
TCGA.DU.7299	Astrocytoma	III	44	Dead	9.16152
TCGA.DU.8158	Astrocytoma	III	5.1	Dead	10.6656
TCGA.DU.A5TP	Astrocytoma	III	33.3	Alive	9.60135
TCGA.DU.A5TU	Astrocytoma	II	26.2	Alive	9.52274
TCGA.DU.A5TW	Astrocytoma	III	25	Alive	8.87844
TCGA.DU.A5TY	Astrocytoma	III	34	Dead	11.8004
TCGA.DU.A6S7	Astrocytoma	III	21	Alive	9.33518
TCGA.DU.A76O	Astrocytoma	II	17.2	Alive	10.6995
TCGA.DU.A7TC	Astrocytoma	II	37.4	Alive	9.52671
TCGA.DU.A7TI	Astrocytoma		38.9	Dead	9.37194
TCGA.DU.A7TJ	Astrocytoma	III	0.6	Alive	11.6659
TCGA.E1.5302	Astrocytoma	III	50.1	Dead	10.6004
TCGA.E1.5303	Astrocytoma	III	67.5	Dead	9.93527
TCGA.E1.5304	Astrocytoma	III	41.1	Dead	10.2931
TCGA.E1.5305	Astrocytoma	III	80	Dead	8.55291
TCGA.E1.5307	Astrocytoma	III	57.9	Dead	7.83508
TCGA.E1.A7YD	Astrocytoma		14.3	Dead	11.1359
TCGA.E1.A7YE	Astrocytoma		29.1	Dead	10.1742
TCGA.E1.A7YH	Astrocytoma		93.2	Dead	8.66385
TCGA.E1.A7YI	Astrocytoma		3.6	Dead	11.1492
TCGA.E1.A7YJ	Astrocytoma		19.5	Dead	11.5579
TCGA.E1.A7YK	Astrocytoma		12.4	Dead	10.0707
TCGA.E1.A7YL	Astrocytoma		16.2	Dead	9.90432
TCGA.E1.A7YM	Astrocytoma		21.3	Dead	9.68774
TCGA.E1.A7YN	Astrocytoma		23.9	Dead	9.79588
TCGA.E1.A7Z3	Astrocytoma		73.5	Dead	9.25816
TCGA.E1.A7Z4	Astrocytoma		145.1	Dead	9.66841
TCGA.E1.A7Z6	Astrocytoma	II	32.4	Dead	8.28921
TCGA.F6.A8O4	Astrocytoma	II	0.2	Alive	8.09301
TCGA.FG.5963	Astrocytoma	III	25.5	Dead	12.5628
TCGA.FG.6688	Astrocytoma	III	18.8	Alive	10.4768
TCGA.FG.6689	Astrocytoma	II	14.9	Alive	8.82155
TCGA.FG.6691	Astrocytoma	II	41.3	Alive	11.0436
TCGA.FG.7636	Astrocytoma	III	17.9	Alive	9.03159
TCGA.FG.8185	Astrocytoma	III	14.2	Alive	8.38038
TCGA.FG.A4MX	Astrocytoma	II	18.7	Alive	8.54299
TCGA.FG.A60L	Astrocytoma	II	21.5	Alive	9.87329
TCGA.FG.A6J3	Astrocytoma	III	22.3	Alive	10.4824
TCGA.FG.A87N	Astrocytoma	III	18.6	Alive	11.971
TCGA.FG.A87Q	Astrocytoma	III	5.7	Alive	10.7845
TCGA.HT.7476	Astrocytoma	II	6.5	Alive	10.7995
TCGA.HT.7477	Astrocytoma	III	24.3	Alive	10.8968
TCGA.HT.7478	Astrocytoma	II	6.4	Alive	10.163
TCGA.HT.7479	Astrocytoma	III	40.3	Alive	9.45979
TCGA.HT.7485	Astrocytoma	II	4	Alive	8.81527
TCGA.HT.7601	Astrocytoma	III	5	Alive	10.2249
TCGA.HT.7604	Astrocytoma	II	122.5	Alive	8.50822
TCGA.HT.7606	Astrocytoma	II	17.3	Alive	11.3511
TCGA.HT.7607	Astrocytoma	II	3.2	Dead	7.99461
TCGA.HT.7680	Astrocytoma	II	0.8	Alive	8.97173
TCGA.HT.7686	Astrocytoma	III	42.7	Alive	10.5046
TCGA.HT.7691	Astrocytoma	II	0.1	Alive	9.63361
TCGA.HT.7854	Astrocytoma	II	39.5	Alive	9.74479
TCGA.HT.7855	Astrocytoma	III	19.2	Alive	9.76131
TCGA.HT.7857	Astrocytoma	III	0.2	Alive	11.8163
TCGA.HT.7858	Astrocytoma	II	50.6	Alive	9.65935
TCGA.HT.7860	Astrocytoma	III	0.5	Alive	10.1041
TCGA.HT.7884	Astrocytoma	II	11.3	Alive	8.52089
TCGA.HT.8011	Astrocytoma	III	16.2	Alive	10.4798
TCGA.HT.8015	Astrocytoma	II	0.1	Alive	8.64598
TCGA.HT.8104	Astrocytoma	III	12.2	Alive	11.0547
TCGA.HT.8106	Astrocytoma	III	0.1	Alive	10.726
TCGA.HT.8110	Astrocytoma	III	13.8	Alive	11.3546
TCGA.HT.8563	Astrocytoma	III	28.3	Alive	11.7345
TCGA.HT.8564	Astrocytoma	III	15.7	Alive	12.1518
TCGA.HT.A4DS	Astrocytoma	III	0.2	Alive	10.5234
TCGA.HT.A5R7	Astrocytoma	III	20.2	Alive	8.73833
TCGA.HT.A5RA	Astrocytoma	III	27.4	Alive	10.8818
TCGA.HT.A5RB	Astrocytoma	II	0.1	Alive	9.26349
TCGA.HT.A5RC	Astrocytoma	III	5.3	Dead	12.45
TCGA.HT.A616	Astrocytoma	II	1.8	Alive	8.5972
TCGA.HT.A618	Astrocytoma	III	16.8	Alive	9.99009
TCGA.HT.A61B	Astrocytoma	III	17.5	Alive	10.5808
TCGA.HT.A74H	Astrocytoma	III	2.4	Alive	9.45201
TCGA.HT.A74O	Astrocytoma	III	0.1	Alive	10.4728
TCGA.HW.7490	Astrocytoma	II	45.6	Alive	8.68567
TCGA.HW.7493	Astrocytoma	II	69.3	Alive	9.10037
TCGA.HW.8319	Astrocytoma	III	39.8	Dead	8.99837
TCGA.HW.8320	Astrocytoma	III	40	Alive	9.0382
TCGA.HW.8321	Astrocytoma	III	42.5	Alive	8.91897
TCGA.HW.A5KK	Astrocytoma	III	12.8	Dead	10.0662
TCGA.HW.A5KL	Astrocytoma	II	20.8	Alive	9.85238
TCGA.HW.A5KM	Astrocytoma	II	20.7	Alive	10.6155
TCGA.KT.A7W1	Astrocytoma	III	14.4	Alive	9.88601
TCGA.P5.A5EU	Astrocytoma	III	0	Alive	10.3752
TCGA.P5.A5EV	Astrocytoma	II	0.2	Alive	10.3403
TCGA.P5.A5EW	Astrocytoma	II	6.7	Alive	9.0191
TCGA.P5.A5EY	Astrocytoma	II	2.4	Alive	9.83649
TCGA.P5.A5EZ	Astrocytoma	III	2.3	Alive	11.0234
TCGA.P5.A5F1	Astrocytoma	II	5.9	Alive	9.23591
TCGA.P5.A5F2	Astrocytoma	II	7.6	Alive	7.7638
TCGA.P5.A72W	Astrocytoma	III	10.4	Alive	9.88773
TCGA.P5.A72X	Astrocytoma	III	13.2	Alive	9.65504
TCGA.P5.A733	Astrocytoma	II	13.6	Alive	8.6931
TCGA.P5.A735	Astrocytoma		9.6	Alive	9.57414
TCGA.P5.A736	Astrocytoma		7.6	Alive	9.99888
TCGA.P5.A780	Astrocytoma		2.4	Alive	9.13486
TCGA.P5.A781	Astrocytoma		4.4	Alive	9.67267
TCGA.QH.A6CS	Astrocytoma		19.3	Alive	9.27869
TCGA.QH.A6CX	Astrocytoma	II	12.2	Dead	11.3809
TCGA.QH.A6XC	Astrocytoma	III	5	Alive	10.2214
TCGA.RY.A83Z	Astrocytoma	III	9.9	Alive	10.3986
TCGA.RY.A843	Astrocytoma	III	2.1	Alive	9.45002
TCGA.S9.A6TS	Astrocytoma	III	62.2	Dead	9.52778
TCGA.S9.A6TU	Astrocytoma	II	87.1	Alive	10.2658
TCGA.S9.A6TZ	Astrocytoma	II	36.8	Alive	9.27652
TCGA.S9.A6U0	Astrocytoma	III	24.4	Dead	10.8206
TCGA.S9.A6U1	Astrocytoma	III	25.8	Alive	10.2353
TCGA.S9.A6U5	Astrocytoma	II	32.6	Alive	9.68746
TCGA.S9.A6U6	Astrocytoma	III	35.1	Alive	9.42814
TCGA.S9.A6U8	Astrocytoma	II	98.2	Dead	10.2186
TCGA.S9.A6U9	Astrocytoma	III	95.9	Alive	10.489
TCGA.S9.A6UA	Astrocytoma	III	5.8	Dead	11.6997
TCGA.S9.A6WG	Astrocytoma	III	85.5	Alive	11.1693
TCGA.S9.A6WL	Astrocytoma	III	31.1	Alive	9.61155
TCGA.S9.A6WM	Astrocytoma	III	19.9	Alive	11.4539
TCGA.S9.A6WN	Astrocytoma	III	26.5	Alive	9.55303
TCGA.S9.A6WO	Astrocytoma	II	18.6	Alive	8.72636
TCGA.S9.A7IS	Astrocytoma	III	7.9	Dead	11.2497
TCGA.S9.A7IX	Astrocytoma	III	26.9	Dead	11.194
TCGA.S9.A7IZ	Astrocytoma	III	20	Alive	9.02087
TCGA.S9.A7QW	Astrocytoma	III	15.1	Alive	10.4979
TCGA.S9.A7QX	Astrocytoma	III	18.5	Alive	9.2842
TCGA.S9.A7R2	Astrocytoma	III	10.4	Dead	10.2986
TCGA.S9.A7R3	Astrocytoma	II	99.1	Alive	9.55777
TCGA.S9.A7R4	Astrocytoma	III	30.1	Alive	10.0539
TCGA.S9.A7R7	Astrocytoma	II	98.6	Alive	10.5576
TCGA.S9.A7R8	Astrocytoma	III	31.6	Dead	10.3341
TCGA.S9.A89V	Astrocytoma	III	18.7	Alive	10.4815
TCGA.S9.A89Z	Astrocytoma	III	20.5	Alive	10.0087
TCGA.TM.A7C3	Astrocytoma	III	54.8	Dead	13.3226
TCGA.TM.A7C4	Astrocytoma	II	48.3	Alive	8.90048
TCGA.TM.A7CA	Astrocytoma	II	34.8	Alive	9.41596
TCGA.TM.A7CF	Astrocytoma	II	65.4	Alive	8.65038
TCGA.TM.A84B	Astrocytoma	III	24.9	Dead	12.2646
TCGA.TM.A84C	Astrocytoma	II	16.2	Dead	6.9267
TCGA.TM.A84F	Astrocytoma	III	59	Alive	9.50364
TCGA.TM.A84I	Astrocytoma	III	28.1	Alive	10.6573
TCGA.TM.A84Q	Astrocytoma	II	25.4	Alive	9.97749
TCGA.TQ.A7RV	Astrocytoma		61.4	Alive	10.01
TCGA.VM.A8C9	Astrocytoma	II	43.2	Alive	10.7431
TCGA.VM.A8CD	Astrocytoma	III	7.9	Dead	9.27269
TCGA.VM.A8CF	Astrocytoma		20	Alive	9.50298
TCGA.VM.A8CH	Astrocytoma	II	23.5	Alive	9.25757
TCGA.VV.A86M	Astrocytoma	III	16	Alive	10.6482
TCGA.VW.A8FI	Astrocytoma	III	8.1	Dead	11.8496
TCGA.WH.A86K	Astrocytoma	II	13.3	Alive	8.75686
TCGA.WY.A858	Astrocytoma	III	44	Alive	10.5332
TCGA.WY.A859	Astrocytoma	II	39.9	Alive	9.15164
TCGA.WY.A85A	Astrocytoma	II	43.4	Alive	10.3762
TCGA.WY.A85B	Astrocytoma	II	45.8	Alive	10.973
TCGA.WY.A85C	Astrocytoma	II	46.9	Alive	8.54381

## Sheet: Glioblastoma analyses
ID	Histology	Subtype	Overall survival in months	Status (alive/dead)	MGMT status	Age	Gender	MMP-2 mRNA	TIMP-1 mRNA	Sum score	c-MET mRNA
TCGA.02.0003	Glioblastoma	Proneural	4.7	Dead	Unmethylated	50.2	Male	9.433	12.2753	21.7083	6.2482
TCGA.02.0004	Glioblastoma	Mesenchymal	11.3	Dead	Unknown	59.2	Male	11.0358	12.927	23.9628	3.8086
TCGA.02.0009	Glioblastoma	Classical	10.6	Dead	Methylated	61.5	Female	9.5331	12.3194	21.8525	7.9128
TCGA.02.0011	Glioblastoma	Proneural	20.7	Dead	Methylated	19	Female	3.8924	9.9897	13.8821	4.3441
TCGA.02.0015	Glioblastoma	Classical	20.6	Dead	Unknown	50.4	Male	8.1143	12.782	20.8963	4.5953
TCGA.02.0016	Glioblastoma	Classical	87.1	Dead	Unknown	50	Male	8.1891	11.0758	19.2649	4.1752
TCGA.02.0023	Glioblastoma	Classical	20.1	Dead	Unknown	38.3	Female	8.6343	11.7435	20.3778	4.0842
TCGA.02.0025	Glioblastoma	Mesenchymal	42.7	Dead	Unknown	47.6	Male	10.0485	12.4457	22.4942	5.9598
TCGA.02.0026	Glioblastoma	Proneural	24.6	Dead	Unknown	27.4	Male	5.1214	11.7742	16.8956	3.96
TCGA.02.0027	Glioblastoma	Classical	12.2	Dead	Methylated	33.9	Female	9.0201	10.6548	19.6749	5.9499
TCGA.02.0033	Glioblastoma	Mesenchymal	2.8	Dead	Methylated	55	Male	7.2046	11.1309	18.3355	6.6924
TCGA.02.0034	Glioblastoma	Mesenchymal	14.1	Dead	Unmethylated	60.7	Male	8.8726	10.4117	19.2843	4.9806
TCGA.02.0038	Glioblastoma	Classical	10.7	Dead	Unmethylated	48.6	Female	3.8763	11.3019	15.1782	6.9
TCGA.02.0039	Glioblastoma	Mesenchymal	10.5	Dead	Unknown	54.9	Male	6.8245	13.1313	19.9558	5.717
TCGA.02.0046	Glioblastoma	Proneural	6.9	Dead	Methylated	61.4	Male	9.0769	12.221	21.2979	6.505
TCGA.02.0047	Glioblastoma	Proneural	14.7	Dead	Unmethylated	78.7	Male	3.7214	8.2049	11.9263	8.8706
TCGA.02.0048	Glioblastoma	Proneural	3.2	Dead	Unknown	80.2	Male	7.3305	10.6746	18.0051	3.7158
TCGA.02.0051	Glioblastoma	Mesenchymal	15.1	Dead	Unknown	43.8	Male	9.3572	12.8931	22.2503	7.8496
TCGA.02.0052	Glioblastoma	Neural	12.6	Dead	Unmethylated	49.5	Male	10.2299	11.7064	21.9363	6.8632
TCGA.02.0054	Glioblastoma	Mesenchymal	6.5	Dead	Methylated	44.4	Female	6.188	12.4433	18.6313	5.725
TCGA.02.0059	Glioblastoma	Mesenchymal	9.6	Dead	Unknown	68.7	Male	7.3611	12.9041	20.2652	6.1217
TCGA.02.0060	Glioblastoma	Proneural	6	Dead	Methylated	66.1	Female	10.2305	12.1119	22.3424	7.068
TCGA.02.0064	Glioblastoma	Mesenchymal	19.7	Dead	Methylated	50	Male	7.526	12.9171	20.4431	4.6898
TCGA.02.0068	Glioblastoma	Classical	26.4	Dead	Unknown	57.9	Male	8.0596	12.0167	20.0763	3.9956
TCGA.02.0069	Glioblastoma	Proneural	28.7	Alive	Methylated	31.9	Female	8.2711	11.5111	19.7822	4.3599
TCGA.02.0070	Glioblastoma	Classical	25.1	Alive	Unknown	71	Male	7.6898	12.5211	20.2109	4.872
TCGA.02.0071	Glioblastoma	Classical	5.5	Dead	Unmethylated	53.2	Male	7.6817	12.3073	19.989	4.7627
TCGA.02.0074	Glioblastoma	Proneural	10.2	Dead	Unmethylated	68.2	Female	7.9899	11.5543	19.5442	5.7527
TCGA.02.0075	Glioblastoma	Mesenchymal	20.8	Dead	Methylated	63.5	Male	8.1082	12.7192	20.8274	6.946
TCGA.02.0079	Glioblastoma	Mesenchymal	27.2	Dead	Unknown	58	Male	6.695	11.9814	18.6764	4.6329
TCGA.02.0084	Glioblastoma	Proneural	12.6	Dead	Unknown	36.3	Female	7.7482	8.5015	16.2497	4.3791
TCGA.02.0085	Glioblastoma	Mesenchymal	51.3	Dead	Methylated	63.8	Female	9.4172	12.4541	21.8713	4.1133
TCGA.02.0086	Glioblastoma	Mesenchymal	8.8	Dead	Methylated	45.9	Female	7.5884	13.1166	20.705	4.9068
TCGA.02.0087	Glioblastoma	Proneural	57.8	Alive	Unknown	27.9	Female	7.9377	7.7276	15.6653	4.3656
TCGA.02.0104	Glioblastoma	Proneural	65	Dead	Unknown	29.3	Female	4.5342	8.7495	13.2837	4.1556
TCGA.02.0106	Glioblastoma	Mesenchymal	11.7	Dead	Unknown	54.4	Male	8.4808	12.2529	20.7337	6.6749
TCGA.02.0111	Glioblastoma	Mesenchymal	23.2	Dead	Unknown	57	Male	8.3748	13.2208	21.5956	4.8812
TCGA.02.0115	Glioblastoma	Neural	15.7	Dead	Methylated	52.7	Male	6.3019	12.5609	18.8628	5.5818
TCGA.02.0258	Glioblastoma	Proneural	16.5	Dead	Unknown	36.3	Female	6.4234	8.6258	15.0492	3.9492
TCGA.02.0260	Glioblastoma	Classical	16.9	Dead	Unknown	54.6	Male	8.1885	11.7737	19.9622	4.0378
TCGA.02.0266	Glioblastoma	Classical	17.7	Dead	Unknown	14.5	Male	8.8578	13.0233	21.8811	4.5804
TCGA.02.0269	Glioblastoma	Classical	10.8	Dead	Unknown	69	Male	9.2408	11.4542	20.695	4.1033
TCGA.02.0271	Glioblastoma	Classical	14.5	Dead	Unknown	26.2	Male	6.9604	12.8219	19.7823	4.5769
TCGA.02.0281	Glioblastoma	Proneural	4	Dead	Unknown	78.6	Female	8.0348	11.2567	19.2915	9.705
TCGA.02.0285	Glioblastoma	Classical	13.9	Dead	Unknown	50.2	Female	7.7874	12.082	19.8694	4.2973
TCGA.02.0289	Glioblastoma	Classical	14.2	Dead	Unknown	57.6	Male	9.1107	11.8405	20.9512	4.0698
TCGA.02.0290	Glioblastoma	Classical	15.9	Dead	Unknown	49.5	Male	7.8207	12.0136	19.8343	3.8802
TCGA.02.0317	Glioblastoma	Classical	12.2	Dead	Unknown	40.1	Male	8.1139	11.9848	20.0987	4.0319
TCGA.02.0321	Glioblastoma	Proneural	9.9	Dead	Unknown	74.3	Male	6.4711	12.5051	18.9762	4.5158
TCGA.02.0324	Glioblastoma	Neural	7.7	Dead	Unknown	69.4	Female	6.4408	12.3473	18.7881	4.5287
TCGA.02.0325	Glioblastoma	Proneural	10.6	Dead	Unknown	61.9	Male	6.3675	11.1756	17.5431	4.0309
TCGA.02.0326	Glioblastoma	Mesenchymal	7.3	Dead	Unknown	82.6	Female	8.3162	11.5736	19.8898	4.3366
TCGA.02.0330	Glioblastoma	Mesenchymal	15.9	Dead	Unknown	51.1	Female	6.5063	12.0914	18.5977	5.4117
TCGA.02.0332	Glioblastoma	Mesenchymal	25.7	Dead	Unknown	46.6	Female	9.0856	11.6973	20.7829	4.3714
TCGA.02.0333	Glioblastoma	Classical	4.4	Dead	Unknown	77.9	Female	8.1195	12.1602	20.2797	4.3141
TCGA.02.0337	Glioblastoma	Mesenchymal	25.1	Dead	Unknown	48.3	Male	8.2444	12.1548	20.3992	4.1632
TCGA.02.0338	Glioblastoma	Proneural	10.6	Dead	Unknown	41.7	Male	8.5731	12.3265	20.8996	4.2232
TCGA.02.0339	Glioblastoma	Proneural	12.4	Dead	Unknown	67.1	Male	8.2102	10.7426	18.9528	3.8723
TCGA.02.0422	Glioblastoma	Classical	14.5	Dead	Unknown	50.3	Male	9.4957	11.9919	21.4876	4.2735
TCGA.02.0430	Glioblastoma	Classical	10.6	Dead	Unknown	67.5	Female	7.5406	11.6772	19.2178	3.9072
TCGA.02.0432	Glioblastoma	Proneural	47.1	Dead	Unknown	36.3	Male	7.1006	6.8994	14	4.0964
TCGA.02.0439	Glioblastoma	Proneural	0.7	Dead	Unknown	70.2	Female	7.4871	11.0078	18.4949	4.3308
TCGA.02.0440	Glioblastoma	Proneural	11.3	Dead	Unknown	62.9	Male	8.3357	11.8531	20.1888	4.037
TCGA.02.0446	Glioblastoma	Proneural	9.3	Dead	Unknown	61.7	Male	7.8488	11.7858	19.6346	4.3252
TCGA.02.0451	Glioblastoma	Neural	16.2	Dead	Unknown	62	Female	7.8997	11.6206	19.5203	4.3518
TCGA.02.0456	Glioblastoma	Mesenchymal	3.4	Dead	Unknown	67.9	Female	9.8425	12.0308	21.8733	4.7971
TCGA.02.2466	Glioblastoma	Proneural	16.8	Dead	Unmethylated	61.5	Male	8.4	10.301	18.701	3.8775
TCGA.02.2470	Glioblastoma	Mesenchymal	12.9	Dead	Unmethylated	57.5	Male	8.226	13.1618	21.3878	4.3862
TCGA.02.2483	Glioblastoma	Proneural	15.3	Alive	Methylated	43.7	Male	7.8052	11.0367	18.8419	4.4458
TCGA.02.2485	Glioblastoma	Classical	15.4	Alive	Unmethylated	53.4	Male	6.1604	10.9334	17.0938	3.8731
TCGA.02.2486	Glioblastoma	Mesenchymal	20.3	Dead	Unmethylated	64	Male	6.7298	12.1446	18.8744	4.8573
TCGA.06.0122	Glioblastoma	Mesenchymal	6.2	Dead	Unmethylated	84.8	Female	7.2284	11.9059	19.1343	4.5044
TCGA.06.0124	Glioblastoma	Mesenchymal	20.4	Dead	Methylated	67.3	Male	8.0664	13.0021	21.0685	5.2147
TCGA.06.0125	Glioblastoma	Classical	47.6	Dead	Methylated	63.9	Female	7.6914	11.6251	19.3165	4.1146
TCGA.06.0126	Glioblastoma	Classical	6.9	Dead	Unmethylated	86.6	Male	8.316	11.2496	19.5656	4.2141
TCGA.06.0127	Glioblastoma	Classical	4	Dead	Unknown	67.1	Male	8.2594	11.013	19.2724	4.113
TCGA.06.0128	Glioblastoma	Proneural	22.7	Dead	Methylated	66.3	Male	6.887	9.9921	16.8791	4.0302
TCGA.06.0129	Glioblastoma	Proneural	33.7	Dead	Methylated	30.9	Male	7.2534	7.5386	14.792	4.0408
TCGA.06.0130	Glioblastoma	Mesenchymal	12.9	Dead	Unmethylated	54.2	Male	9.4919	12.3324	21.8243	6.6286
TCGA.06.0132	Glioblastoma	Neural	25.4	Dead	Unknown	49.6	Male	7.8352	12.3659	20.2011	4.5202
TCGA.06.0133	Glioblastoma	Neural	14.3	Dead	Unmethylated	64.1	Male	7.438	10.549	17.987	4.0815
TCGA.06.0137	Glioblastoma	Classical	26.7	Dead	Unmethylated	63.7	Female	7.8347	12.1667	20.0014	4.7903
TCGA.06.0138	Glioblastoma	Neural	24.2	Dead	Unknown	43.1	Male	7.7746	11.9194	19.694	4.3352
TCGA.06.0139	Glioblastoma	Mesenchymal	11.9	Dead	Unmethylated	40.3	Male	8.3912	13.3697	21.7609	4.3742
TCGA.06.0141	Glioblastoma	Mesenchymal	10.3	Dead	Unmethylated	62.8	Male	7.4118	13.3439	20.7557	4.4192
TCGA.06.0143	Glioblastoma	Mesenchymal	11.7	Dead	Unmethylated	58.5	Male	7.8027	12.4427	20.2454	4.4181
TCGA.06.0145	Glioblastoma	Classical	2.3	Dead	Methylated	53.8	Female	9.8361	12.4158	22.2519	4.09
TCGA.06.0146	Glioblastoma	Proneural	20.1	Dead	Unknown	33.5	Female	7.082	8.5268	15.6088	4.0526
TCGA.06.0147	Glioblastoma	Mesenchymal	17.8	Dead	Methylated	51.3	Female	8.2926	13.0126	21.3052	4.5665
TCGA.06.0148	Glioblastoma	Classical	10.1	Dead	Unmethylated	76.2	Male	7.3773	12.1661	19.5434	4.3837
TCGA.06.0149	Glioblastoma	Mesenchymal	8.6	Dead	Unknown	74.8	Female	7.3164	11.7486	19.065	5.5224
TCGA.06.0152	Glioblastoma	Mesenchymal	12.3	Dead	Unknown	68	Male	7.4875	12.2278	19.7153	3.8594
TCGA.06.0154	Glioblastoma	Mesenchymal	13.9	Dead	Unknown	54.8	Male	8.2686	12.9462	21.2148	4.4996
TCGA.06.0155	Glioblastoma	Mesenchymal	10.4	Dead	Unmethylated	61.6	Male	9.3424	12.3676	21.71	3.9399
TCGA.06.0156	Glioblastoma	Proneural	5.8	Dead	Unknown	57.3	Male	7.4896	12.0085	19.4981	5.7275
TCGA.06.0157	Glioblastoma	Classical	3.2	Dead	Unknown	63.3	Female	9.4569	11.3009	20.7578	3.9772
TCGA.06.0158	Glioblastoma	Classical	10.8	Dead	Unknown	73.5	Male	7.7869	10.6873	18.4742	4.2442
TCGA.06.0162	Glioblastoma	Neural	3.4	Dead	Unknown	47.3	Female	6.708	11.1407	17.8487	4.4838
TCGA.06.0164	Glioblastoma	Mesenchymal	56.9	Dead	Unknown	47.9	Male	7.9405	12.9418	20.8823	4.8029
TCGA.06.0166	Glioblastoma	Proneural	5.8	Dead	Unknown	51.8	Male	8.3357	13.1742	21.5099	4.2193
TCGA.06.0168	Glioblastoma	Mesenchymal	19.7	Dead	Unknown	59.6	Female	7.14	11.7064	18.8464	4.6894
TCGA.06.0169	Glioblastoma	Mesenchymal	3.3	Dead	Unmethylated	68.8	Male	7.938	12.5551	20.4931	4.3906
TCGA.06.0171	Glioblastoma	Neural	13.1	Dead	Unknown	65.9	Male	7.3423	11.527	18.8693	4.1279
TCGA.06.0173	Glioblastoma	Neural	4.5	Dead	Unknown	72.7	Female	6.6969	12.1934	18.8903	4.2061
TCGA.06.0174	Glioblastoma	Proneural	3.2	Dead	Unknown	54.3	Male	8.4496	11.2368	19.6864	3.8473
TCGA.06.0175	Glioblastoma	Mesenchymal	4	Dead	Unknown	70	Male	6.6237	12.3626	18.9863	4.4975
TCGA.06.0176	Glioblastoma	Mesenchymal	91	Alive	Unknown	35	Male	8.3471	12.7157	21.0628	5.2031
TCGA.06.0177	Glioblastoma	Proneural	4.2	Dead	Unknown	64.3	Male	7.862	10.892	18.754	4.163
TCGA.06.0178	Glioblastoma	Neural	88.1	Dead	Unknown	39	Male	6.3162	9.655	15.9712	4.0378
TCGA.06.0179	Glioblastoma	Neural	20.2	Dead	Unknown	64.2	Male	7.4349	12.5644	19.9993	4.5146
TCGA.06.0182	Glioblastoma	Neural	3.6	Dead	Unknown	76.6	Male	9.1464	11.593	20.7394	4.2053
TCGA.06.0184	Glioblastoma	Mesenchymal	69.9	Dead	Unknown	63.8	Male	7.6074	12.5975	20.2049	5.0552
TCGA.06.0185	Glioblastoma	Neural	73.8	Alive	Unknown	54.5	Male	7.453	11.7297	19.1827	4.3934
TCGA.06.0187	Glioblastoma	Classical	27.2	Dead	Unknown	69.3	Male	7.1013	11.8205	18.9218	4.2026
TCGA.06.0188	Glioblastoma	Neural	44.6	Dead	Unknown	71.4	Male	7.1924	10.8846	18.077	4.1574
TCGA.06.0189	Glioblastoma	Mesenchymal	15.4	Dead	Unknown	55.6	Male	8.6072	12.6598	21.267	4.5598
TCGA.06.0190	Glioblastoma	Mesenchymal	10.4	Dead	Unknown	62.5	Male	8.5661	12.6607	21.2268	4.8898
TCGA.06.0192	Glioblastoma	Mesenchymal	39	Dead	Unknown	58.2	Male	8.7364	13.4466	22.183	4.449
TCGA.06.0194	Glioblastoma	Mesenchymal	4.7	Dead	Unknown	37.9	Female	7.9303	13.2975	21.2278	5.0248
TCGA.06.0195	Glioblastoma	Neural	7.4	Dead	Unknown	63.3	Male	6.8272	9.6659	16.4931	4.0835
TCGA.06.0197	Glioblastoma	Mesenchymal	5.6	Dead	Unknown	66	Female	7.1972	12.6119	19.8091	5.5721
TCGA.06.0201	Glioblastoma	Mesenchymal	0.4	Dead	Unknown	51.1	Female	6.163	12.4931	18.6561	5.3464
TCGA.06.0206	Glioblastoma	Mesenchymal	7.7	Dead	Unknown	40.9	Male	8.6859	13.2978	21.9837	5.3032
TCGA.06.0208	Glioblastoma	Neural	8.4	Dead	Unknown	52.3	Female	8.1785	11.4707	19.6492	3.8226
TCGA.06.0210	Glioblastoma	Mesenchymal	7.4	Dead	Unknown	72.8	Female	8.0829	12.6082	20.6911	4.4903
TCGA.06.0211	Glioblastoma	Classical	11.8	Dead	Unknown	48	Male	9.335	12.3359	21.6709	4.1747
TCGA.06.0213	Glioblastoma	Neural	0.5	Dead	Unknown	55.1	Female	6.3603	12.339	18.6993	4.6518
TCGA.06.0214	Glioblastoma	Neural	15	Dead	Unknown	66.2	Male	8.1088	11.1844	19.2932	4.15
TCGA.06.0216	Glioblastoma	Proneural	24.2	Dead	Unknown	61.7	Female	6.1839	11.3542	17.5381	4.4969
TCGA.06.0219	Glioblastoma	Neural	0.7	Dead	Unknown	67	Male	6.8743	11.6694	18.5437	4.0116
TCGA.06.0221	Glioblastoma	Neural	19.8	Dead	Unknown	31	Male	5.58	8.317	13.897	4.2479
TCGA.06.0237	Glioblastoma	Neural	13.6	Dead	Unknown	75.9	Female	7.7122	10.9249	18.6371	4.2796
TCGA.06.0238	Glioblastoma	Proneural	13.3	Dead	Unknown	46.6	Male	8.5266	10.44	18.9666	4.0615
TCGA.06.0241	Glioblastoma	Proneural	48.7	Dead	Unknown	66	Female	8.926	11.4822	20.4082	4.0308
TCGA.06.0394	Glioblastoma	Classical	10.8	Dead	Unknown	51.8	Male	9.0236	13.2566	22.2802	4.4102
TCGA.06.0397	Glioblastoma	Mesenchymal	9	Dead	Unknown	57.5	Female	7.9937	12.5149	20.5086	6.1889
TCGA.06.0402	Glioblastoma	Classical	0.3	Dead	Unknown	71.3	Male	8.394	11.7841	20.1781	4.1574
TCGA.06.0409	Glioblastoma	Mesenchymal	72.4	Dead	Unknown	43.9	Male	7.5217	12.5969	20.1186	4.7502
TCGA.06.0410	Glioblastoma	Proneural	4.7	Dead	Unknown	76.9	Female	8.1091	11.8504	19.9595	7.6289
TCGA.06.0412	Glioblastoma	Mesenchymal	9.6	Dead	Unknown	56.5	Female	8.4045	12.556	20.9605	4.2557
TCGA.06.0413	Glioblastoma	Proneural	3.2	Dead	Unknown	77.8	Female	8.2117	12.268	20.4797	8.9757
TCGA.06.0414	Glioblastoma	Proneural	35.1	Dead	Unknown	63.6	Male	7.0487	10.5738	17.6225	4.2101
TCGA.06.0644	Glioblastoma	Mesenchymal	12.6	Dead	Unknown	71.9	Male	9.2656	13.1581	22.4237	6.8015
TCGA.06.0645	Glioblastoma	Mesenchymal	5.8	Dead	Unknown	56	Female	7.8912	12.4544	20.3456	4.2299
TCGA.06.0646	Glioblastoma	Proneural	5.8	Dead	Unknown	61	Male	7.5211	11.8155	19.3366	4.3974
TCGA.06.0648	Glioblastoma	Proneural	9.8	Dead	Unknown	78	Male	7.9333	10.4831	18.4164	4.1763
TCGA.06.0649	Glioblastoma	Neural	2.1	Dead	Unknown	73.4	Female	7.7082	11.6017	19.3099	5.461
TCGA.06.0650	Glioblastoma	Mesenchymal	23.6	Dead	Unmethylated	39.9	Female	8.7444	13.2179	21.9623	4.0555
TCGA.06.0686	Glioblastoma	Proneural	14.2	Dead	Unknown	53.4	Male	8.3305	10.7632	19.0937	4.2912
TCGA.06.0743	Glioblastoma	Classical	26.4	Dead	Unknown	69.6	Male	6.5025	11.0304	17.5329	4.1255
TCGA.06.0744	Glioblastoma	Classical	46.9	Dead	Unknown	67	Male	7.3201	10.8539	18.174	4.2336
TCGA.06.0745	Glioblastoma	Proneural	7.9	Dead	Unknown	59.9	Male	8.7807	11.88	20.6607	3.9897
TCGA.06.0747	Glioblastoma	Classical	2.7	Dead	Unknown	53.8	Female	8.0161	12.2664	20.2825	4.2747
TCGA.06.0749	Glioblastoma	Neural	2.7	Dead	Unknown	50.8	Male	7.2505	10.8041	18.0546	4.2069
TCGA.06.0750	Glioblastoma	Mesenchymal	0.9	Dead	Unknown	43.9	Male	7.6033	12.0587	19.662	4.0629
TCGA.06.0875	Glioblastoma	Proneural	43.5	Alive	Unmethylated	61.1	Female	8.5518	10.6213	19.1731	3.9871
TCGA.06.0876	Glioblastoma	Classical	46.2	Alive	Methylated	72.2	Female	9.1076	11.986	21.0936	3.9401
TCGA.06.0877	Glioblastoma	Classical	5.7	Dead	Methylated	78.7	Male	8.4121	12.1457	20.5578	4.0188
TCGA.06.0878	Glioblastoma	Mesenchymal	7.2	Alive	Unmethylated	74.8	Male	8.5081	12.5905	21.0986	4.3453
TCGA.06.0879	Glioblastoma	Classical	40.4	Dead	Methylated	52.4	Male	7.136	11.5963	18.7323	4.3443
TCGA.06.0881	Glioblastoma	Mesenchymal	16.6	Dead	Unmethylated	50	Male	9.4393	13.5196	22.9589	4.4384
TCGA.06.0882	Glioblastoma	Neural	20.8	Dead	Unmethylated	30.4	Male	7.0692	12.7169	19.7861	4.0985
TCGA.06.0939	Glioblastoma	Neural	26.8	Dead	Unmethylated	79.1	Female	5.1208	11.372	16.4928	4.0229
TCGA.06.1084	Glioblastoma	Mesenchymal	23.9	Dead	Methylated	54.5	Male	7.0315	12.2513	19.2828	4.3975
TCGA.06.1086	Glioblastoma	Mesenchymal	6.8	Dead	Unmethylated	42.8	Male	9.1525	10.9265	20.079	3.9996
TCGA.06.1087	Glioblastoma	Proneural	4	Dead	Unmethylated	75.7	Male	7.963	11.1624	19.1254	3.9348
TCGA.06.1800	Glioblastoma	Mesenchymal	26.8	Dead	Methylated	61.1	Male	9.7172	12.6368	22.354	4.1755
TCGA.06.1801	Glioblastoma	Proneural	11.8	Dead	Unmethylated	56.2	Female	7.6999	11.0727	18.7726	4.1062
TCGA.06.1802	Glioblastoma	Mesenchymal	15.3	Dead	Methylated	61.7	Male	8.2707	12.0434	20.3141	4.2203
TCGA.06.1804	Glioblastoma	Classical	13.6	Dead	Methylated	81.6	Female	6.4162	9.6371	16.0533	4.5157
TCGA.06.1805	Glioblastoma	Proneural	33.9	Alive	Unmethylated	28.9	Female	7.6505	10.433	18.0835	3.8947
TCGA.06.2557	Glioblastoma	Mesenchymal	1.1	Dead	Unmethylated	76.6	Male	8.9437	10.5024	19.4461	3.8514
TCGA.06.2558	Glioblastoma	Proneural	12.5	Dead	Unmethylated	75.3	Female	7.7774	10.8311	18.6085	3.865
TCGA.06.2559	Glioblastoma	Proneural	4.9	Dead	Methylated	83.7	Male	8.9538	11.3683	20.3221	4.0148
TCGA.06.2561	Glioblastoma	Mesenchymal	17.6	Dead	Unmethylated	53.4	Female	6.5199	12.4336	18.9535	4.1317
TCGA.06.2562	Glioblastoma	Mesenchymal	12.6	Dead	Unmethylated	81.5	Male	7.6992	12.7809	20.4801	4.8679
TCGA.06.2563	Glioblastoma	Classical	30.6	Alive	Methylated	72.9	Female	9.2036	11.8221	21.0257	3.9654
TCGA.06.2564	Glioblastoma	Classical	6	Alive	Unmethylated	50.5	Male	7.3289	11.5324	18.8613	4.0456
TCGA.06.2565	Glioblastoma	Classical	16.6	Dead	Methylated	59	Male	8.9457	11.5316	20.4773	3.9901
TCGA.06.2566	Glioblastoma	Neural	6	Dead	Unmethylated	23.1	Female	7.2363	12.9173	20.1536	4.0132
TCGA.06.2567	Glioblastoma	Neural	4.4	Dead	Methylated	65	Male	6.3059	10.9405	17.2464	4.1971
TCGA.06.2569	Glioblastoma	Mesenchymal	0.4	Alive	Unmethylated	24.4	Female	9.9867	10.9239	20.9106	3.9585
TCGA.06.2570	Glioblastoma	Proneural	31.5	Alive	Methylated	21.7	Female	7.3481	9.7515	17.0996	3.9759
TCGA.06.5408	Glioblastoma	Classical	11.7	Dead	Unmethylated	54.9	Female	7.1667	11.6213	18.788	4.3941
TCGA.06.5410	Glioblastoma	Mesenchymal	3.5	Dead	Methylated	72.3	Female	7.9455	13.4828	21.4283	4.6971
TCGA.06.5411	Glioblastoma	Neural	8.3	Dead	Unmethylated	51.6	Male	7.9255	11.5979	19.5234	3.8754
TCGA.06.5412	Glioblastoma	Mesenchymal	4.5	Dead	Methylated	78.8	Female	8.3795	13.4495	21.829	5.0429
TCGA.06.5413	Glioblastoma	Neural	8.8	Alive	Unmethylated	67	Male	8.2181	11.8497	20.0678	3.8161
TCGA.06.5414	Glioblastoma	Classical	9	Alive	Unmethylated	61.7	Male	7.4818	11.7452	19.227	3.9047
TCGA.06.5415	Glioblastoma	Classical	8.6	Alive	Unmethylated	60.8	Male	8.3208	10.9721	19.2929	4.0522
TCGA.06.5416	Glioblastoma	Proneural	6.7	Alive	Unmethylated	23.4	Female	7.7941	11.7258	19.5199	4.2087
TCGA.06.5417	Glioblastoma	Proneural	5.1	Alive	Methylated	45.4	Female	5.4971	9.4422	14.9393	6.8891
TCGA.06.5418	Glioblastoma	Mesenchymal	2.7	Dead	Unmethylated	75.5	Female	6.4901	11.8541	18.3442	4.7847
TCGA.06.5856	Glioblastoma	Classical	3.8	Dead	Unmethylated	58.1	Male	9.1918	11.701	20.8928	4.0241
TCGA.06.5858	Glioblastoma	Mesenchymal	6.2	Alive	Methylated	45.6	Female	7.312	11.4946	18.8066	3.9898
TCGA.06.5859	Glioblastoma	Neural	4.6	Alive	Unmethylated	63.5	Male	6.7243	10.7114	17.4357	4.4154
TCGA.06.6389	Glioblastoma	Proneural	7.8	Alive	Methylated	50	Female	6.7691	7.8677	14.6368	4.0383
TCGA.06.6390	Glioblastoma	Classical	5.4	Dead	Unmethylated	58.4	Male	7.0506	11.1867	18.2373	4.4666
TCGA.06.6391	Glioblastoma	Proneural	1.5	Dead	Methylated	44.4	Female	7.0931	12.1262	19.2193	5.0036
TCGA.08.0244	Glioblastoma	Classical	22.7	Dead	Unknown	62.1	Male	7.864	11.8284	19.6924	4.1774
TCGA.08.0245	Glioblastoma	Proneural	37.8	Dead	Unknown	31.8	Female	8.7781	11.4333	20.2114	3.8941
TCGA.08.0246	Glioblastoma	Classical	4.2	Dead	Unknown	57.4	Female	8.5335	11.8823	20.4158	4.3292
TCGA.08.0344	Glioblastoma	Proneural	115.9	Dead	Unknown	66.4	Male	8.9031	9.6719	18.575	3.9447
TCGA.08.0345	Glioblastoma	Proneural	1.7	Dead	Unknown	71.1	Female	7.1271	12.4136	19.5407	10.9083
TCGA.08.0346	Glioblastoma	Mesenchymal	8.4	Dead	Unknown	69.6	Male	7.9054	12.5881	20.4935	5.1032
TCGA.08.0347	Glioblastoma	Proneural	25.7	Dead	Unknown	50.3	Male	7.6604	11.0983	18.7587	3.953
TCGA.08.0348	Glioblastoma	Proneural	12.2	Dead	Unknown	64	Male	8.1333	10.9717	19.105	4.088
TCGA.08.0349	Glioblastoma	Neural	9.8	Dead	Unknown	46.4	Male	7.987	11.2758	19.2628	4.0627
TCGA.08.0350	Glioblastoma	Proneural	29.2	Dead	Unknown	32.6	Male	7.5305	9.4945	17.025	4.2193
TCGA.08.0351	Glioblastoma	Proneural	65.3	Dead	Unknown	40.6	Male	6.341	7.7566	14.0976	4.0608
TCGA.08.0352	Glioblastoma	Mesenchymal	1.3	Dead	Unknown	79.7	Male	7.1265	12.1161	19.2426	5.7615
TCGA.08.0353	Glioblastoma	Proneural	8.4	Dead	Unknown	58.4	Male	7.6458	11.2802	18.926	3.965
TCGA.08.0354	Glioblastoma	Classical	17.9	Dead	Unknown	52.6	Female	6.7498	12.1159	18.8657	4.2472
TCGA.08.0355	Glioblastoma	Classical	24.6	Dead	Unknown	30.4	Female	8.1214	11.4346	19.556	4.1081
TCGA.08.0356	Glioblastoma	Classical	31.1	Dead	Unknown	60	Female	8.644	12.346	20.99	3.8946
TCGA.08.0357	Glioblastoma	Classical	37.6	Dead	Unknown	49.7	Male	7.9088	11.6418	19.5506	3.8774
TCGA.08.0358	Glioblastoma	Classical	22.3	Dead	Unknown	50.3	Male	7.6218	11.6159	19.2377	4.1385
TCGA.08.0359	Glioblastoma	Proneural	3.4	Dead	Unknown	59.5	Female	7.7469	11.6592	19.4061	4.4394
TCGA.08.0360	Glioblastoma	Mesenchymal	15.4	Dead	Unknown	76.4	Male	7.1514	13.1596	20.311	6.1832
TCGA.08.0373	Glioblastoma	Mesenchymal	4.4	Dead	Unknown	69.2	Male	7.983	12.0582	20.0412	4.5566
TCGA.08.0375	Glioblastoma	Classical	12.2	Dead	Unknown	51.9	Female	7.4951	11.7498	19.2449	4.2823
TCGA.08.0380	Glioblastoma	Neural	14.9	Dead	Unknown	74.7	Female	7.5349	11.0044	18.5393	4.5576
TCGA.08.0385	Glioblastoma	Proneural	2.7	Dead	Unknown	71.8	Male	6.1928	11.1337	17.3265	4.1873
TCGA.08.0386	Glioblastoma	Neural	18	Dead	Unknown	74.1	Male	5.0477	11.0777	16.1254	4.5344
TCGA.08.0389	Glioblastoma	Neural	15.3	Dead	Unknown	59.2	Male	8.5461	10.9381	19.4842	3.9179
TCGA.08.0390	Glioblastoma	Mesenchymal	14	Dead	Unknown	69.3	Male	7.2188	12.2908	19.5096	5.4345
TCGA.08.0392	Glioblastoma	Mesenchymal	0.7	Dead	Unknown	60.4	Male	6.4778	13.9396	20.4174	8.3616
TCGA.08.0509	Glioblastoma	Mesenchymal	12.6	Dead	Unknown	63.7	Male	8.1439	12.1285	20.2724	5.0305
TCGA.08.0510	Glioblastoma	Mesenchymal	4.3	Dead	Unknown	75.8	Male	8.3573	12.88	21.2373	5.2393
TCGA.08.0511	Glioblastoma	Classical	7.7	Dead	Unknown	69.3	Male	7.0437	12.6575	19.7012	4.6372
TCGA.08.0512	Glioblastoma	Mesenchymal	42.1	Dead	Unknown	48.8	Male	7.551	13.2549	20.8059	4.9041
TCGA.08.0514	Glioblastoma	Classical	11.1	Dead	Unknown	69.7	Female	6.5929	11.8711	18.464	4.5665
TCGA.08.0516	Glioblastoma	Classical	19.6	Dead	Unknown	14.5	Male	7.2726	12.1517	19.4243	4.7159
TCGA.08.0518	Glioblastoma	Classical	19.3	Dead	Unknown	60.2	Female	7.8662	12.1167	19.9829	4.0483
TCGA.08.0520	Glioblastoma	Neural	10.8	Dead	Unknown	70.5	Male	6.1942	11.459	17.6532	4.409
TCGA.08.0521	Glioblastoma	Classical	4.8	Dead	Unknown	17.5	Male	7.2124	13.4749	20.6873	5.4138
TCGA.08.0522	Glioblastoma	Mesenchymal	20.9	Dead	Unknown	61.4	Male	9.6753	13.5265	23.2018	6.2686
TCGA.08.0524	Glioblastoma	Proneural	7.3	Dead	Unknown	17.7	Female	7.9538	10.9084	18.8622	5.2525
TCGA.08.0529	Glioblastoma	Classical	18.4	Dead	Unknown	56.3	Female	6.9389	11.8968	18.8357	5.1503
TCGA.08.0531	Glioblastoma	Classical	7.6	Dead	Unknown	64.3	Male	8.1032	11.5766	19.6798	4.094
TCGA.12.0616	Glioblastoma	Proneural	14.7	Dead	Unknown	36.8	Female	8.6734	11.3743	20.0477	9.6592
TCGA.12.0618	Glioblastoma	Proneural	13	Dead	Unknown	49.5	Male	7.1033	9.9293	17.0326	4.0925
TCGA.12.0619	Glioblastoma	Mesenchymal	34.9	Dead	Unknown	60	Male	6.9003	12.6324	19.5327	4.823
TCGA.12.0620	Glioblastoma	Mesenchymal	10.4	Dead	Unknown	57.7	Male	8.2067	12.4965	20.7032	4.2115
TCGA.12.0654	Glioblastoma	Mesenchymal	7.6	Dead	Unknown	48.2	Female	7.8793	12.6189	20.4982	5.5803
TCGA.12.0656	Glioblastoma	Classical	94.8	Dead	Unknown	48.9	Female	6.9929	12.6791	19.672	4.9786
TCGA.12.0657	Glioblastoma	Classical	0.1	Dead	Unknown	69.6	Male	8.9407	12.2315	21.1722	3.9583
TCGA.12.0670	Glioblastoma	Neural	26	Dead	Methylated	60.8	Male	7.6466	10.6634	18.31	4.1307
TCGA.12.0688	Glioblastoma	Classical	26.7	Dead	Unknown	74.2	Male	9.4177	11.9816	21.3993	3.8547
TCGA.12.0692	Glioblastoma	Classical	3.6	Dead	Unknown	75.3	Female	8.3949	11.7879	20.1828	4.3194
TCGA.12.0703	Glioblastoma	Classical	20.4	Dead	Unknown	46.9	Male	9.6953	12.1026	21.7979	4.9961
TCGA.12.0707	Glioblastoma	Neural	28.4	Dead	Unknown	55.1	Male	7.623	11.3307	18.9537	4.0578
TCGA.12.0772	Glioblastoma	Mesenchymal	53.9	Dead	Unknown	46.6	Male	7.0523	12.1783	19.2306	5.0102
TCGA.12.0773	Glioblastoma	Neural	43.2	Dead	Unknown	24.2	Male	6.3921	10.9923	17.3844	5.8321
TCGA.12.0775	Glioblastoma	Mesenchymal	7.6	Dead	Unknown	75.5	Female	8.739	13.4747	22.2137	5.6557
TCGA.12.0776	Glioblastoma	Mesenchymal	9.7	Dead	Unknown	52.6	Male	9.4672	12.2	21.6672	4.6936
TCGA.12.0778	Glioblastoma	Mesenchymal	14.9	Dead	Unknown	53.3	Male	7.7381	12.1295	19.8676	4.2338
TCGA.12.0780	Glioblastoma	Classical	14.9	Dead	Unknown	51	Female	8.1487	12.319	20.4677	7.8143
TCGA.12.0820	Glioblastoma	Classical	18.5	Dead	Unmethylated	40.7	Male	8.6128	11.0449	19.6577	3.8451
TCGA.12.0821	Glioblastoma	Neural	10.6	Dead	Unmethylated	62.8	Male	7.1167	11.1133	18.23	3.8585
TCGA.12.0822	Glioblastoma	Neural	23.5	Dead	Methylated	46	Male	7.6599	12.7322	20.3921	5.1501
TCGA.12.0826	Glioblastoma	Neural	27.8	Dead	Unmethylated	38	Male	8.3869	11.4806	19.8675	4.4213
TCGA.12.0827	Glioblastoma	Mesenchymal	38.8	Dead	Methylated	38.6	Female	8.7811	10.1286	18.9097	3.8484
TCGA.12.0828	Glioblastoma	Neural	8.9	Dead	Methylated	57.2	Male	8.1906	11.6655	19.8561	3.8435
TCGA.12.0829	Glioblastoma	Mesenchymal	20.6	Dead	Methylated	75.2	Male	7.3634	12.0863	19.4497	4.2042
TCGA.12.1088	Glioblastoma	Mesenchymal	127.6	Dead	Unmethylated	53.9	Female	7.9617	13.1498	21.1115	4.3328
TCGA.12.1089	Glioblastoma	Neural	5.8	Dead	Unmethylated	64.1	Male	6.6851	10.4181	17.1032	3.788
TCGA.12.1090	Glioblastoma	Mesenchymal	7.6	Dead	Methylated	58.5	Male	5.7663	12.2457	18.012	4.2362
TCGA.12.1091	Glioblastoma	Classical	33.2	Dead	Methylated	10.9	Female	8.0683	10.8291	18.8974	3.892
TCGA.12.1092	Glioblastoma	Mesenchymal	21.7	Dead	Methylated	58.6	Male	8.632	12.0619	20.6939	4.1293
TCGA.12.1093	Glioblastoma	Mesenchymal	16	Dead	Unmethylated	66.5	Female	7.7248	11.9608	19.6856	4.5239
TCGA.12.1094	Glioblastoma	Classical	12.2	Dead	Unmethylated	56.4	Male	8.0884	11.979	20.0674	4.5126
TCGA.12.1095	Glioblastoma	Mesenchymal	15.8	Dead	Unmethylated	65.1	Female	8.587	13.2334	21.8204	4.2278
TCGA.12.1096	Glioblastoma	Mesenchymal	9.1	Dead	Unmethylated	55.6	Male	7.615	11.9784	19.5934	5.1702
TCGA.12.1097	Glioblastoma	Neural	14.5	Dead	Unmethylated	61.7	Male	7.8876	11.3519	19.2395	4.1557
TCGA.12.1098	Glioblastoma	Classical	4	Dead	Unmethylated	75.9	Female	7.4104	11.6061	19.0165	4.5119
TCGA.12.1099	Glioblastoma	Proneural	4.1	Dead	Unmethylated	68.5	Female	7.3419	10.6921	18.034	4.0513
TCGA.12.1597	Glioblastoma	Proneural	22.2	Dead	Methylated	62.6	Female	7.1319	9.5905	16.7224	4.1019
TCGA.12.1598	Glioblastoma	Neural	15.7	Dead	Methylated	75.9	Female	6.6318	11.3902	18.022	3.9167
TCGA.12.1599	Glioblastoma	Neural	25.7	Dead	Methylated	47.7	Female	8.2701	12.1156	20.3857	3.9404
TCGA.12.1600	Glioblastoma	Classical	14.7	Dead	Unmethylated	86	Male	8.0411	11.4768	19.5179	3.8698
TCGA.12.1602	Glioblastoma	Proneural	6.8	Dead	Methylated	58.8	Male	7.2873	11.6303	18.9176	3.9939
TCGA.12.3644	Glioblastoma	Neural	59.8	Dead	Methylated	47.8	Female	6.8978	10.6722	17.57	4.1806
TCGA.12.3646	Glioblastoma	Proneural	44	Dead	Methylated	59.8	Female	6.0401	9.9037	15.9438	4.0758
TCGA.12.3648	Glioblastoma	Classical	26.9	Dead	Methylated	61.5	Female	8.874	11.8406	20.7146	4.1141
TCGA.12.3649	Glioblastoma	Neural	15.2	Dead	Unmethylated	76.2	Male	8.3519	12.0616	20.4135	3.9659
TCGA.12.3650	Glioblastoma	Proneural	10.9	Dead	Unmethylated	46.9	Male	7.9302	11.2026	19.1328	3.9796
TCGA.12.3651	Glioblastoma	Neural	12.7	Dead	Methylated	77.4	Male	7.256	9.8873	17.1433	4.0018
TCGA.12.3652	Glioblastoma	Classical	34.9	Dead	Unmethylated	60	Male	8.1916	12.1677	20.3593	3.9976
TCGA.12.3653	Glioblastoma	Classical	14.5	Dead	Unmethylated	34.3	Female	8.8661	12.0162	20.8823	3.7871
TCGA.12.5295	Glioblastoma	Neural	14.9	Dead	Methylated	60.7	Female	7.7736	11.3438	19.1174	3.9502
TCGA.12.5299	Glioblastoma	Classical	3.2	Dead	Unmethylated	56	Female	8.2825	12.0296	20.3121	4.4558
TCGA.12.5301	Glioblastoma	Neural	2	Dead	Methylated	59.6	Male	7.1227	11.737	18.8597	4.1328
TCGA.14.0736	Glioblastoma	Mesenchymal	15.1	Dead	Unmethylated	49.9	Male	7.774	12.1951	19.9691	4.3098
TCGA.14.0781	Glioblastoma	Mesenchymal	1	Dead	Unmethylated	49	Male	7.676	13.0535	20.7295	4.8115
TCGA.14.0783	Glioblastoma	Mesenchymal	6.2	Dead	Methylated	36	Female	7.5112	12.0198	19.531	4.0586
TCGA.14.0786	Glioblastoma	Classical	23.1	Dead	Methylated	50.9	Female	8.4023	11.8042	20.2065	4.2214
TCGA.14.0787	Glioblastoma	Classical	2.2	Dead	Methylated	69.3	Male	7.6715	12.0636	19.7351	3.9284
TCGA.14.0789	Glioblastoma	Mesenchymal	11.2	Dead	Methylated	54.9	Male	7.2114	13.4011	20.6125	4.4967
TCGA.14.0790	Glioblastoma	Classical	13.8	Dead	Methylated	64.8	Female	9.5743	10.5733	20.1476	3.6664
TCGA.14.0812	Glioblastoma	Neural	3.2	Dead	Methylated	65.9	Male	6.5572	11.5586	18.1158	4.2626
TCGA.14.0813	Glioblastoma	Proneural	1.4	Dead	Methylated	78.2	Male	7.6192	11.5943	19.2135	4.4718
TCGA.14.0817	Glioblastoma	Neural	5.4	Dead	Unmethylated	69.6	Female	8.1056	11.5763	19.6819	3.9839
TCGA.14.0865	Glioblastoma	Proneural	16.5	Dead	Methylated	67.9	Male	8.7366	11.4548	20.1914	3.8348
TCGA.14.0866	Glioblastoma	Neural	26.3	Dead	Methylated	55.2	Male	8.0267	11.4373	19.464	3.9204
TCGA.14.0867	Glioblastoma	Mesenchymal	2	Dead	Methylated	67.9	Male	8.1709	13.141	21.3119	3.9531
TCGA.14.0871	Glioblastoma	Mesenchymal	28.9	Dead	Unmethylated	75	Female	8.9989	11.2355	20.2344	4.1038
TCGA.14.1034	Glioblastoma	Mesenchymal	15.9	Dead	Methylated	60.3	Female	7.236	11.9636	19.1996	4.4144
TCGA.14.1037	Glioblastoma	Mesenchymal	19.3	Dead	Unmethylated	66.9	Female	7.2343	11.4529	18.6872	4.7607
TCGA.14.1396	Glioblastoma	Mesenchymal	1.1	Dead	Methylated	78.7	Female	7.5039	12.5737	20.0776	5.0445
TCGA.14.1401	Glioblastoma	Proneural	3.8	Dead	Methylated	54.5	Male	8.1081	11.3147	19.4228	3.9745
TCGA.14.1402	Glioblastoma	Classical	32	Dead	Methylated	58.6	Female	7.2248	11.7389	18.9637	4.1265
TCGA.14.1451	Glioblastoma	Proneural	23.1	Dead	Unmethylated	39.4	Male	7.3325	11.5007	18.8332	4.2099
TCGA.14.1452	Glioblastoma	Mesenchymal	7.1	Dead	Methylated	60.5	Male	9.1459	12.0484	21.1943	4.1181
TCGA.14.1453	Glioblastoma	Classical	1.1	Dead	Unmethylated	69.3	Male	7.3832	11.204	18.5872	3.8546
TCGA.14.1454	Glioblastoma	Proneural	30.2	Dead	Unmethylated	54.5	Female	6.9649	10.263	17.2279	4.0591
TCGA.14.1455	Glioblastoma	Proneural	0.9	Dead	Methylated	61.8	Male	8.6136	11.8721	20.4857	3.8259
TCGA.14.1456	Glioblastoma	Proneural	41	Alive	Methylated	23.9	Male	7.5768	9.7815	17.3583	3.9022
TCGA.14.1458	Glioblastoma	Proneural	6.7	Dead	Methylated	54.5	Male	5.8829	7.5402	13.4231	4.0963
TCGA.14.1459	Glioblastoma	Neural	12.4	Dead	Methylated	63.6	Female	7.4388	12.1313	19.5701	4.927
TCGA.14.1794	Glioblastoma	Proneural	1	Dead	Unmethylated	59.2	Male	7.3951	12.0002	19.3953	4.1588
TCGA.14.1795	Glioblastoma	Proneural	2	Dead	Methylated	66.7	Male	7.7526	12.9121	20.6647	7.9024
TCGA.14.1821	Glioblastoma	Proneural	17.8	Dead	Methylated	31	Male	8.0123	8.5376	16.5499	4.0292
TCGA.14.1823	Glioblastoma	Mesenchymal	17.9	Dead	Methylated	58.5	Female	6.7294	12.6217	19.3511	4.0862
TCGA.14.1825	Glioblastoma	Proneural	7.6	Dead	Unmethylated	70.3	Male	7.4898	10.9439	18.4337	3.9758
TCGA.14.1827	Glioblastoma	Neural	5.9	Dead	Methylated	51.5	Male	7.846	10.6769	18.5229	4.073
TCGA.14.1829	Glioblastoma	Neural	7.2	Alive	Unmethylated	57.3	Male	6.8571	11.1517	18.0088	4.1582
TCGA.14.2554	Glioblastoma	Neural	17.5	Dead	Unmethylated	52.3	Female	7.4049	12.062	19.4669	4.145
TCGA.14.2555	Glioblastoma	Neural	8	Alive	Methylated	44.5	Female	7.244	11.3041	18.5481	4.7253
TCGA.14.3476	Glioblastoma	Neural	0.4	Dead	Unmethylated	74.4	Male	7.5402	10.5013	18.0415	3.9409
TCGA.14.3477	Glioblastoma	Proneural	3.8	Alive	Unmethylated	38.5	Female	6.131	11.0219	17.1529	4.3641
TCGA.14.4157	Glioblastoma	Proneural	3.4	Alive	Methylated	40.6	Male	6.1435	7.73	13.8735	4.0955
TCGA.15.0742	Glioblastoma	Classical	13.8	Dead	Unknown	65.8	Male	8.407	11.6541	20.0611	3.8848
TCGA.15.1444	Glioblastoma	Proneural	50.5	Dead	Methylated			7.0324	8.2576	15.29	3.8293
TCGA.15.1446	Glioblastoma	Classical	19.1	Alive	Unmethylated	55.7	Male	7.3024	11.1237	18.4261	4.0226
TCGA.15.1447	Glioblastoma	Proneural	53.2	Alive	Methylated	36.5	Female	7.8519	10.4008	18.2527	4.0254
TCGA.15.1449	Glioblastoma	Proneural	13.3	Dead	Methylated	65.2	Male	7.9577	10.3966	18.3543	3.9477
TCGA.16.0846	Glioblastoma	Proneural	3.9	Dead	Methylated	85.2	Male	7.5978	10.17	17.7678	3.7958
TCGA.16.0848	Glioblastoma	Proneural	17.6	Dead	Methylated	57.1	Male	8.4601	10.362	18.8221	4.0245
TCGA.16.0849	Glioblastoma	Proneural	26.1	Alive	Methylated	54.6	Male	7.0457	9.0679	16.1136	3.9753
TCGA.16.0850	Glioblastoma	Proneural	16.4	Dead	Unmethylated	52.8	Female	7.9951	9.0936	17.0887	3.9229
TCGA.16.0861	Glioblastoma	Classical	4.3	Alive	Unmethylated	65.1	Male	8.0177	11.4721	19.4898	3.897
TCGA.16.1045	Glioblastoma	Mesenchymal	29	Dead	Methylated	49.8	Female	7.0575	12.4578	19.5153	4.1792
TCGA.16.1047	Glioblastoma	Classical	4.6	Dead	Unmethylated	66.5	Female	7.1088	11.4187	18.5275	3.9757
TCGA.16.1055	Glioblastoma	Classical	10.3	Dead	Unmethylated	48.8	Male	9.23	11.3973	20.6273	4.0552
TCGA.16.1056	Glioblastoma	Classical	14	Dead	Unmethylated	55.6	Male	8.8872	11.3948	20.282	4.0192
TCGA.16.1060	Glioblastoma	Mesenchymal	9.1	Dead	Unmethylated	70.7	Female	7.5618	13.2684	20.8302	4.0177
TCGA.16.1062	Glioblastoma	Classical	21.2	Dead	Methylated	57.9	Female	8.2749	12.1008	20.3757	4.0709
TCGA.16.1063	Glioblastoma	Neural	14	Dead	Unmethylated	72	Male	7.3921	12.1446	19.5367	4.1837
TCGA.16.1460	Glioblastoma	Proneural	6.4	Alive	Methylated	36.2	Female	6.8833	10.4316	17.3149	3.873
TCGA.19.0955	Glioblastoma	Classical	11.8	Alive	Methylated	71.1	Male	6.6518	12.7265	19.3783	4.5448
TCGA.19.0957	Glioblastoma	Proneural	21.9	Dead	Unmethylated	48.5	Female	6.7149	10.8967	17.6116	4.3431
TCGA.19.0960	Glioblastoma	Proneural	8.6	Alive	Methylated	83.1	Female	10.219	10.4235	20.6425	4.2876
TCGA.19.0962	Glioblastoma	Mesenchymal	0.7	Dead	Methylated	77.7	Female	7.1904	12.9781	20.1685	4.1242
TCGA.19.0963	Glioblastoma	Neural	14.3	Dead	Unmethylated	61.1	Male	6.4702	11.2676	17.7378	4.4109
TCGA.19.0964	Glioblastoma	Classical	3.4	Alive	Methylated	70.6	Male	8.2995	11.617	19.9165	4.2288
TCGA.19.1385	Glioblastoma	Mesenchymal	10.8	Dead	Methylated	69.7	Male	9.0132	12.9998	22.013	4.9012
TCGA.19.1386	Glioblastoma	Classical	9.1	Dead	Unmethylated	51.1	Male	9.564	11.3078	20.8718	3.735
TCGA.19.1387	Glioblastoma	Proneural	6	Alive	Methylated	81.8	Male	7.583	11.2717	18.8547	4.3672
TCGA.19.1388	Glioblastoma	Mesenchymal	12.9	Dead	Methylated	58.5	Male	8.3927	10.7989	19.1916	3.8169
TCGA.19.1389	Glioblastoma	Mesenchymal	4.6	Dead	Unmethylated	51.1	Male	7.3929	13.1986	20.5915	4.4228
TCGA.19.1390	Glioblastoma	Proneural	25.4	Dead	Methylated	63.1	Female	8.6537	10.283	18.9367	3.969
TCGA.19.1392	Glioblastoma	Proneural	3.6	Dead	Methylated	72.8	Female	4.6478	11.3869	16.0347	4.1503
TCGA.19.1786	Glioblastoma	Classical	7.2	Alive	Unmethylated	64.5	Female	8.5755	11.8214	20.3969	3.9402
TCGA.19.1787	Glioblastoma	Mesenchymal	12.7	Dead	Methylated	49	Male	6.9228	11.2222	18.145	3.9377
TCGA.19.1788	Glioblastoma	Proneural	3.7	Dead	Methylated	39.1	Male	5.0348	6.7207	11.7555	3.8986
TCGA.19.1789	Glioblastoma	Classical	3.2	Dead	Methylated	69.2	Female	10.1228	10.9266	21.0494	3.9534
TCGA.19.1790	Glioblastoma	Mesenchymal	5.1	Dead	Unmethylated	56.5	Male	7.2221	12.5472	19.7693	6.3796
TCGA.19.1791	Glioblastoma	Neural	0.1	Alive	Unmethylated	82.3	Female	7.5821	10.0756	17.6577	4.0825
TCGA.19.2619	Glioblastoma	Classical	9.7	Alive	Methylated	55.2	Female	8.3133	12.0167	20.33	4.0581
TCGA.19.2620	Glioblastoma	Neural	4.9	Dead	Methylated	70.3	Male	7.4454	12.4091	19.8545	4.1923
TCGA.19.2621	Glioblastoma	Classical	1.1	Dead	Methylated	83.3	Male	9.5566	11.6909	21.2475	3.8756
TCGA.19.2623	Glioblastoma	Mesenchymal	7.5	Alive	Methylated	65.3	Male	6.808	11.9373	18.7453	5.3649
TCGA.19.2624	Glioblastoma	Proneural	0.2	Dead	Unmethylated	51.7	Male	8.2168	10.7384	18.9552	3.9746
TCGA.19.2625	Glioblastoma	Classical	4.1	Dead	Unmethylated	76.5	Female	6.121	11.5604	17.6814	4.5698
TCGA.19.2629	Glioblastoma	Proneural	24.2	Dead	Unmethylated	60.9	Male	8.7976	8.2422	17.0398	3.7849
TCGA.19.2631	Glioblastoma	Classical	7	Dead	Methylated	74.5	Female	7.9031	11.8428	19.7459	4.3742
TCGA.19.4068	Glioblastoma	Classical	4.5	Alive	Unmethylated	68.3	Female	7.1009	11.5767	18.6776	3.9006
TCGA.19.5947	Glioblastoma	Mesenchymal	6.6	Dead	Unmethylated	47.1	Female	8.7903	13.519	22.3093	5.6067
TCGA.19.5950	Glioblastoma	Classical	17.2	Dead	Methylated	52.7	Female	7.3764	10.9187	18.2951	4.215
TCGA.19.5951	Glioblastoma	Classical	8	Dead	Unmethylated	76.7	Male	9.0398	11.6677	20.7075	3.6566
TCGA.19.5952	Glioblastoma	Classical	18.9	Dead	Unmethylated	62.5	Male	8.458	12.2675	20.7255	4.5209
TCGA.19.5954	Glioblastoma	Classical	12.1	Dead	Methylated	72.2	Female	7.5763	11.799	19.3753	4.1317
TCGA.19.5955	Glioblastoma	Mesenchymal	1.8	Dead	Methylated	83.6	Male	8.6927	12.323	21.0157	4.562
TCGA.19.5956	Glioblastoma	Proneural	22.5	Dead	Unmethylated	53.6	Female	6.4252	11.4376	17.8628	3.9896
TCGA.19.5958	Glioblastoma	Classical	14.1	Dead	Unmethylated	56	Male	9.103	12.0442	21.1472	4.2397
TCGA.19.5959	Glioblastoma	Classical	16.8	Dead	Methylated	77.9	Female	8.3637	10.9149	19.2786	3.9182
TCGA.19.5960	Glioblastoma	Proneural	15	Dead	Unmethylated	56.5	Male	7.2825	10.1733	17.4558	4.1458
TCGA.26.1438	Glioblastoma	Mesenchymal	10	Alive	Unmethylated	36.9	Male	8.2302	12.7646	20.9948	4.4908
TCGA.26.1439	Glioblastoma	Classical	13.9	Dead	Unmethylated	63.8	Male	7.7918	12.2189	20.0107	3.8964
TCGA.26.1440	Glioblastoma	Classical	9.7	Alive	Unmethylated	48.4	Male	7.1446	11.6659	18.8105	4.3142
TCGA.26.1442	Glioblastoma	Proneural	31.3	Alive	Methylated	43.7	Male	5.999	7.3931	13.3921	3.9727
TCGA.26.1443	Glioblastoma	Classical	7.1	Alive	Methylated	60.2	Female	7.714	12.1967	19.9107	4.1681
TCGA.26.1799	Glioblastoma	Neural	9.4	Dead	Unmethylated	68.9	Male	8.0192	11.2461	19.2653	4.0035
TCGA.26.5132	Glioblastoma	Classical	9.4	Alive	Methylated	74.5	Male	6.9222	11.1367	18.0589	4.1811
TCGA.26.5133	Glioblastoma	Proneural	14.9	Alive	Unmethylated	59	Male	6.751	9.5944	16.3454	4.2383
TCGA.26.5134	Glioblastoma	Proneural	5.5	Alive	Unmethylated	74.2	Male	8.8777	11.2169	20.0946	3.8935
TCGA.26.5135	Glioblastoma	Proneural	8.9	Dead	Methylated	72.5	Female	8.0274	11.8941	19.9215	3.9113
TCGA.26.5136	Glioblastoma	Mesenchymal	19	Dead	Methylated	78	Female	10.7915	13.6572	24.4487	5.2721
TCGA.26.5139	Glioblastoma	Mesenchymal	1.6	Alive	Unmethylated	65.1	Female	8.4955	10.8809	19.3764	4.505
TCGA.27.1830	Glioblastoma	Proneural	5.1	Dead	Methylated	57.9	Male	7.8689	11.573	19.4419	3.9834
TCGA.27.1831	Glioblastoma	Neural	16.6	Dead	Unmethylated	66.9	Male	8.1483	11.4002	19.5485	4.0287
TCGA.27.1832	Glioblastoma	Mesenchymal	9.9	Dead	Unmethylated	59.4	Female	7.4025	12.5449	19.9474	7.9694
TCGA.27.1833	Glioblastoma	Classical	24.2	Dead	Unmethylated	67.3	Female	9.4423	11.4765	20.9188	3.9301
TCGA.27.1834	Glioblastoma	Neural	40.5	Dead	Methylated	56.3	Male	7.5926	10.9268	18.5194	4.4446
TCGA.27.1835	Glioblastoma	Classical	21.3	Dead	Methylated	53.2	Female	9.0634	11.6198	20.6832	3.9276
TCGA.27.1836	Glioblastoma	Proneural	30.1	Dead	Methylated	33	Female	7.5975	10.8702	18.4677	3.9478
TCGA.27.1837	Glioblastoma	Classical	14	Dead	Methylated	36.6	Male	8.131	11.6434	19.7744	4.0171
TCGA.27.1838	Glioblastoma	Mesenchymal	11.5	Dead	Unmethylated	59.4	Female	7.5584	12.4255	19.9839	4.7295
TCGA.27.2518	Glioblastoma	Neural	24.8	Dead	Unmethylated	52.4	Male	7.8822	10.7461	18.6283	4.0563
TCGA.27.2519	Glioblastoma	Mesenchymal	18.1	Dead	Unmethylated	48.5	Male	7.4507	11.6261	19.0768	4.8514
TCGA.27.2521	Glioblastoma	Proneural	10.4	Alive	Methylated	34.7	Male	7.526	9.3516	16.8776	3.8612
TCGA.27.2523	Glioblastoma	Classical	16.1	Dead	Methylated	63.1	Male	8.6123	12.1575	20.7698	3.9767
TCGA.27.2524	Glioblastoma	Mesenchymal	7.6	Dead	Unmethylated	56.3	Male	8.1545	12.7392	20.8937	5.0775
TCGA.27.2526	Glioblastoma	Neural	2.9	Dead	Unmethylated	79.3	Female	6.9134	11.518	18.4314	4.2885
TCGA.27.2527	Glioblastoma	Mesenchymal	14.4	Dead	Methylated	81.1	Male	8.6278	12.775	21.4028	4.2469
TCGA.27.2528	Glioblastoma	Classical	15.8	Dead	Methylated	62.6	Male	9.1327	12.1468	21.2795	3.9599
TCGA.28.1745	Glioblastoma	Mesenchymal	11.3	Alive	Unmethylated	76.2	Male	8.4183	11.5497	19.968	4.0493
TCGA.28.1746	Glioblastoma	Proneural	0.2	Alive	Methylated	77.5	Female	6.548	10.8466	17.3946	4.001
TCGA.28.1747	Glioblastoma	Classical	2.5	Dead	Methylated	44.6	Male	7.3947	10.6082	18.0029	3.8649
TCGA.28.1749	Glioblastoma	Classical	9.2	Alive	Unmethylated	73.3	Male	9.304	11.5607	20.8647	3.7362
TCGA.28.1750	Glioblastoma	Mesenchymal	8.3	Alive	Unmethylated	40.6	Female	6.8406	12.5808	19.4214	4.648
TCGA.28.1751	Glioblastoma	Mesenchymal	7.6	Alive	Unmethylated	61	Female	7.5345	13.1606	20.6951	4.9668
TCGA.28.1752	Glioblastoma	Neural	8.5	Alive	Methylated	42.6	Female	7.4818	11.6739	19.1557	4.1443
TCGA.28.1753	Glioblastoma	Mesenchymal	1.2	Alive	Unmethylated	53	Male	8.8626	12.3212	21.1838	3.8779
TCGA.28.1755	Glioblastoma	Classical	1.6	Dead	Unmethylated	52.7	Female	7.3191	12.6044	19.9235	4.0945
TCGA.28.1756	Glioblastoma	Proneural	2.8	Alive	Methylated	78.4	Male	7.2514	7.8897	15.1411	3.8948
TCGA.28.1757	Glioblastoma	Classical	0.1	Alive	Methylated	71.7	Male	9.0239	11.7022	20.7261	4.3948
TCGA.28.1760	Glioblastoma	Classical	4.7	Alive	Unmethylated	48.6	Male	8.7034	12.7129	21.4163	4.4113
TCGA.28.2502	Glioblastoma	Mesenchymal	0.7	Alive	Unmethylated	65.2	Male	8.1553	12.484	20.6393	4.654
TCGA.28.2506	Glioblastoma	Neural	6.7	Alive	Methylated	63.8	Female	7.0334	10.8239	17.8573	4.1211
TCGA.28.2509	Glioblastoma	Mesenchymal	4.8	Alive	Methylated	77.3	Female	5.9757	12.3902	18.3659	5.1446
TCGA.28.2513	Glioblastoma	Mesenchymal	7.3	Alive	Unmethylated	69.6	Female	7.703	12.6031	20.3061	4.7242
TCGA.28.2514	Glioblastoma	Classical	5.3	Alive	Unmethylated	45.8	Male	8.0387	11.3229	19.3616	4.0855
TCGA.28.5204	Glioblastoma	Neural	14.9	Dead	Unmethylated	72.5	Male	4.6462	10.2866	14.9328	3.8999
TCGA.28.5207	Glioblastoma	Mesenchymal	11.3	Dead	Unmethylated	71.1	Male	5.7526	10.1911	15.9437	4.6197
TCGA.28.5208	Glioblastoma	Mesenchymal	17.9	Dead	Methylated	52.2	Male	8.168	12.1692	20.3372	4.2197
TCGA.28.5209	Glioblastoma	Mesenchymal	2.5	Alive	Methylated	66.7	Female	7.0041	10.5912	17.5953	5.9335
TCGA.28.5213	Glioblastoma	Mesenchymal	31.3	Alive	Unmethylated	72.5	Male	6.3671	11.293	17.6601	4.2429
TCGA.28.5214	Glioblastoma	Mesenchymal	23.4	Dead	Unmethylated	53.4	Male	8.3364	12.2766	20.613	4.0878
TCGA.28.5215	Glioblastoma	Mesenchymal	11	Dead	Methylated	62.1	Female	8.3323	11.1015	19.4338	4.3167
TCGA.28.5216	Glioblastoma	Mesenchymal	13.6	Alive	Unmethylated	52.7	Male	6.2248	9.9264	16.1512	4.2862
TCGA.28.5218	Glioblastoma	Mesenchymal	5.2	Dead	Unmethylated	63.2	Male	9.1761	10.8641	20.0402	4.2796
TCGA.28.5219	Glioblastoma	Classical	22.7	Alive	Methylated	47.2	Female	7.5167	11.802	19.3187	4.1155
TCGA.28.5220	Glioblastoma	Classical	10.5	Alive	Unmethylated	67.4	Male	8.3195	10.9614	19.2809	3.9169
TCGA.28.6450	Glioblastoma	Classical	5.4	Dead	Unmethylated	60.7	Male	7.7572	12.2296	19.9868	4.0637
TCGA.32.1970	Glioblastoma	Classical	15.4	Dead	Unmethylated	59.2	Male	8.4357	10.7313	19.167	4.1001
TCGA.32.1973	Glioblastoma	Proneural	21.1	Dead	Methylated	21.2	Male	5.1953	11.3773	16.5726	4.3258
TCGA.32.1976	Glioblastoma	Proneural	0.5	Dead	Methylated	65.2	Male	6.5548	10.9966	17.5514	3.7317
TCGA.32.1977	Glioblastoma	Classical	0.1	Alive	Methylated	63.5	Female	8.5021	12.1852	20.6873	3.8458
TCGA.32.1978	Glioblastoma	Classical	15.8	Dead	Unmethylated	57.6	Male	8.0653	11.4777	19.543	3.8792
TCGA.32.1979	Glioblastoma	Classical	19.5	Dead	Methylated	69.1	Female	8.1876	11.4461	19.6337	4.0021
TCGA.32.1980	Glioblastoma	Neural	1.2	Dead	Unmethylated	72.5	Male	7.1109	11.9139	19.0248	4.3175
TCGA.32.1982	Glioblastoma	Neural	4.7	Dead	Methylated	76	Female	8.8185	11.6431	20.4616	3.9174
TCGA.32.1986	Glioblastoma	Mesenchymal	12.7	Dead	Unmethylated	68.6	Male	8.0382	12.9476	20.9858	5.6225
TCGA.32.1987	Glioblastoma	Mesenchymal	14.9	Dead	Unmethylated	49.5	Female	8.185	11.4837	19.6687	5.003
TCGA.32.1991	Glioblastoma	Classical	16.9	Dead	Unmethylated	60.3	Male	8.5223	11.7373	20.2596	4.6337
TCGA.32.2491	Glioblastoma	Mesenchymal	12.2	Dead	Unmethylated	63.3	Male	6.9047	13.6313	20.536	4.9406
TCGA.32.2494	Glioblastoma	Mesenchymal	20.8	Dead	Methylated	58	Female	7.7982	12.2486	20.0468	3.9485
TCGA.32.2495	Glioblastoma	Classical	15	Dead	Unmethylated	59.9	Female	8.6804	11.5084	20.1888	4.4549
TCGA.32.2615	Glioblastoma	Mesenchymal	15.9	Dead	Unmethylated	62.7	Male	7.1217	12.0756	19.1973	4.2943
TCGA.32.2616	Glioblastoma	Mesenchymal	7.4	Dead	Methylated	48.7	Female	6.8875	10.6431	17.5306	3.9561
TCGA.32.2632	Glioblastoma	Mesenchymal	8.8	Dead	Unmethylated	80.2	Male	9.927	12.2164	22.1434	4.7055
TCGA.32.2634	Glioblastoma	Proneural	22.8	Alive	Methylated	82	Male	7.0033	10.3715	17.3748	3.961
TCGA.32.2638	Glioblastoma	Classical	25.2	Dead	Methylated	67.5	Male	8.1591	11.9839	20.143	3.8249
TCGA.32.4208	Glioblastoma	Proneural	21.1	Alive	Methylated	25.2	Male	6.5234	9.6594	16.1828	3.9401
TCGA.32.4209	Glioblastoma	Mesenchymal	20.3	Dead	Methylated	40.8	Male	7.4267	12.2824	19.7091	4.051
TCGA.32.4210	Glioblastoma	Proneural	3.7	Dead	Unmethylated	73.3	Male	5.3039	10.111	15.4149	3.8584
TCGA.32.4211	Glioblastoma	Neural	12.6	Dead	Unmethylated	56.8	Male	6.6678	10.9268	17.5946	4.8246
TCGA.32.4213	Glioblastoma	Mesenchymal	19.9	Alive	Methylated	47.2	Female	8.0465	12.228	20.2745	3.7939
TCGA.32.4719	Glioblastoma	Classical	10.8	Dead	Unmethylated	73.1	Male	7.114	11.5016	18.6156	3.9628
TCGA.32.5222	Glioblastoma	Proneural	19.2	Dead	Methylated	66.1	Male	7.4835	11.7566	19.2401	3.9625
TCGA.41.2571	Glioblastoma	Proneural	0.8	Dead	Unmethylated	89.3	Male	10.7681	10.0224	20.7905	4.375
TCGA.41.2572	Glioblastoma	Classical	13.3	Dead	Unmethylated	67.1	Male	8.5198	11.6612	20.181	3.8385
TCGA.41.2573	Glioblastoma	Proneural	8.9	Alive	Methylated	60	Male	7.2736	10.3706	17.6442	4.2346
TCGA.41.2575	Glioblastoma	Proneural	9.5	Dead	Unmethylated	75.5	Male	7.7115	10.7245	18.436	4.1553
TCGA.41.3392	Glioblastoma	Neural	1	Dead	Unmethylated	88.6	Male	7.4914	11.5039	18.9953	4.0302
TCGA.41.3393	Glioblastoma	Mesenchymal	4.4	Dead	Unmethylated	81.9	Female	8.5278	12.1495	20.6773	4.2253
TCGA.41.3915	Glioblastoma	Mesenchymal	11.8	Dead	Methylated	49	Male	7.8801	11.6902	19.5703	4.4185
TCGA.41.4097	Glioblastoma	Mesenchymal	0.2	Dead	Unmethylated	63.3	Female	7.0397	13.5438	20.5835	5.344
TCGA.41.5651	Glioblastoma	Proneural	15.1	Dead	Methylated	59.4	Female	7.2892	9.5199	16.8091	3.9956
TCGA.76.4925	Glioblastoma	Proneural	4.8	Dead	Methylated	76.7	Male	5.8467	9.4453	15.292	6.7065
TCGA.76.4926	Glioblastoma	Classical	4.5	Dead	Unmethylated	68.7	Male	6.9286	11.8601	18.7887	4.5076
TCGA.76.4927	Glioblastoma	Neural	17.6	Dead	Unmethylated	58	Male	8.0458	11.477	19.5228	3.9257
TCGA.76.4928	Glioblastoma	Classical	3.1	Dead	Methylated	85.6	Female	8.3787	11.9766	20.3553	4.8599
TCGA.76.4929	Glioblastoma	Neural	3.6	Dead	Methylated	76.2	Female	7.3898	11.5306	18.9204	4.3495
TCGA.76.4931	Glioblastoma	Classical	9.2	Dead	Unmethylated	70.7	Female	6.744	11.2371	17.9811	4.1191
TCGA.76.4932	Glioblastoma	Proneural	47.9	Dead	Methylated	50.5	Female	6.7673	9.731	16.4983	4.3463
TCGA.76.4934	Glioblastoma	Proneural	2.5	Dead	Methylated	66.6	Female	8.8391	11.3662	20.2053	3.9843
TCGA.76.4935	Glioblastoma	Proneural	36.9	Dead	Methylated	52.6	Female	8.1337	11.8824	20.0161	3.8065
TCGA.76.6191	Glioblastoma	Proneural	16.7	Dead	Unmethylated	57.3	Male	7.703	12.053	19.756	3.9085
TCGA.76.6192	Glioblastoma	Proneural	3.3	Dead	Unmethylated	74.8	Male	8.693	11.9662	20.6592	4.1577
TCGA.76.6193	Glioblastoma	Mesenchymal	2.7	Dead	Unmethylated	78.7	Male	8.2186	12.7371	20.9557	4.8894
TCGA.76.6282	Glioblastoma	Mesenchymal	17.1	Dead	Unmethylated	63.9	Male	8.9837	12.6925	21.6762	4.2305
TCGA.76.6285	Glioblastoma	Proneural	8.3	Dead	Unmethylated	64.8	Female	7.6903	11.8414	19.5317	4.197
TCGA.81.5910	Glioblastoma	Classical	1.6	Dead	Unmethylated	64.5	Male	5.9205	12.9333	18.8538	4.0909
TCGA.87.5896	Glioblastoma	Classical	26.3	Alive	Unmethylated	50.4	Female	8.3865	12.2159	20.6024	3.9526
